# Supplementary material for: The whole genome sequencing offers insights into the susceptibility to the foot-and-mouth disease virus carrier state
Source: Vet Res. 2026 Jan 3;57:26. doi: 10.1186/s13567-025-01697-4 (PMC12866560; doi:10.1186/s13567-025-01697-4)
Supplement: Supplementary file 1 — Additional file 1. Basic information of enrolled subjects. [file 13567_2025_1697_MOESM1_ESM.xlsx]

## Sheet: Additional file 1
Additional file 1. Basic information of enrolled subjects
Animal ID	Sample ID	FMDV status	Vaccination status	Strain of inoculation	Sampling time (dpc)	Breed	Sex	Geographical origin
0340	CR1	carrier	O monovalent (25 µg)	O/BY/2010	35	Cattle-yak	male	Wuwei, China
0639	CR2	carrier	O monovalent (50 µg)	O/BY/2010	35	Cattle-yak	female	Wuwei, China
0327	CR3	carrier	O monovalent (50 µg)	O/BY/2010	35	Cattle-yak	female	Wuwei, China
0609	CR4	carrier	AO bivalent (1/3 dose)	O/BY/2010	35	Cattle-yak	male	Wuwei, China
0501	CR5	carrier	AO bivalent (1 dose)	A/WH09	35	Cattle-yak	female	Wuwei, China
100	CR6	carrier	A monovalent (50 µg)	A/WH09	35	Cattle-yak	male	Wuwei, China
92	CR7	carrier	A monovalent (100 µg)	A/WH09	35	Cattle-yak	male	Wuwei, China
93	NCR1	non-carrier	O monovalent (12.5 µg)	O/BY/2010	35	Cattle-yak	male	Wuwei, China
94	NCR2	non-carrier	O monovalent (12.5 µg)	O/BY/2010	35	Cattle-yak	male	Wuwei, China
0329	NCR3	non-carrier	O monovalent (12.5 µg)	O/BY/2010	35	Cattle-yak	male	Wuwei, China
0336	NCR4	non-carrier	O monovalent (12.5 µg)	O/BY/2010	35	Cattle-yak	male	Wuwei, China
0331	NCR5	non-carrier	O monovalent (25 µg)	O/BY/2010	35	Cattle-yak	female	Wuwei, China
0332	NCR6	non-carrier	O monovalent (25 µg)	O/BY/2010	35	Cattle-yak	female	Wuwei, China
0337	NCR7	non-carrier	O monovalent (25 µg)	O/BY/2010	35	Cattle-yak	female	Wuwei, China
0635	NCR8	non-carrier	O monovalent (50 µg)	O/BY/2010	35	Cattle-yak	female	Wuwei, China
0631	NCR9	non-carrier	O monovalent (100 µg)	O/BY/2010	35	Cattle-yak	male	Wuwei, China
0330	NCR10	non-carrier	A monovalent (25 µg)	O/BY/2010	35	Cattle-yak	male	Wuwei, China
0514	NCR11	non-carrier	A monovalent (12.5 µg)	A/WH09	35	Cattle-yak	female	Wuwei, China
0515	NCR12	non-carrier	A monovalent (12.5 µg)	A/WH09	35	Cattle-yak	female	Wuwei, China
0517	NCR13	non-carrier	A monovalent (12.5 µg)	A/WH09	35	Cattle-yak	male	Wuwei, China
98	NCR14	non-carrier	A monovalent (50 µg)	A/WH09	35	Cattle-yak	female	Wuwei, China
0335	NCR15	non-carrier	A monovalent (100 µg)	A/WH09	35	Cattle-yak	female	Wuwei, China
dpc, days post challenge
Carrier, CR
Non-carrier, NCR
