# Supplementary material for: The whole genome sequencing offers insights into the susceptibility to the foot-and-mouth disease virus carrier state
Source: Vet Res. 2026 Jan 3;57:26. doi: 10.1186/s13567-025-01697-4 (PMC12866560; doi:10.1186/s13567-025-01697-4)
Supplement: Supplementary file 2 — Additional file 2. Summary of whole genome sequences mapped to the cattle reference genome. [file 13567_2025_1697_MOESM2_ESM.xlsx]

## Sheet: Additional file 2
Additional file 2. Summary of whole genome sequences mapped to the cattle (Bos taurus) reference genome (ARS-USD1.2)
Sample_ID	Number of clean reads	Read length (bp)	Q20%	Q30%	Mean_Coverage(×)	Mapping rate(%)	Duplication rate(%)
CR1	247349072	148	97.83	94.38	12.61	97.69	12.36
CR2	190690428	148	97.5	93.56	9.76	97.74	8.95
CR3	202694130	149	97.83	94.29	10.51	98.14	15.66
CR4	191828268	149	97.96	94.7	9.86	98.32	12.69
CR5	256062268	149	98	94.77	12.98	98.15	12.15
CR6	219265518	149	97.85	94.48	11.09	97.97	13.54
CR7	198297012	149	97.85	94.5	10.11	97.66	12.87
NCR1	178976934	149	97.77	93.78	9.02	97.83	12.56
NCR2	172391586	149	98.14	95.14	8.64	97.09	15.63
NCR3	172175610	149	97.91	94.44	8.84	97.99	23.29
NCR4	180308344	149	97.9	94.19	9.15	98.02	10.96
NCR5	227487212	149	98.3	95.47	11.43	98.37	15.33
NCR6	173789024	149	97.83	94.42	8.92	97.92	15.04
NCR7	186041430	149	97.95	94.67	9.5	98.31	14.51
NCR8	198570056	149	97.89	94.52	10.06	98.01	14.26
NCR9	185594678	149	97.91	94.59	9.54	98.2	12.7
NCR10	197314338	149	97.91	94.58	9.99	98.02	14.9
NCR11	165014728	149	97.92	94.63	8.44	98.26	14.28
NCR12	175491258	149	98.16	95.18	8.81	97.73	15.67
NCR13	188707034	149	98.13	95.11	9.59	97.68	15.3
NCR14	174857368	148	98.03	95	8.75	97.34	16.92
NCR15	192134978	148	97.86	94.41	9.74	97.8	19.21
Carrier, CR
Non-carrier, NCR
