# Supplementary material for: The whole genome sequencing offers insights into the susceptibility to the foot-and-mouth disease virus carrier state
Source: Vet Res. 2026 Jan 3;57:26. doi: 10.1186/s13567-025-01697-4 (PMC12866560; doi:10.1186/s13567-025-01697-4)
Supplement: Supplementary file 3 — Additional file 3. Distribution of SNPs identified in cattle individuals within various genomic regions based on the cattle reference genome. [file 13567_2025_1697_MOESM3_ESM.xlsx]

## Sheet: Additional file 3
Additional file 3. Distribution of SNPs identified in cattle individuals within various genomic regions based on the cattle (Bos taurus) reference genome (ARS-USD1.2)
SVtype	Total	CR1	CR2	CR3	CR4	CR5	CR6	CR7	NCR1	NCR2	NCR3	NCR4	NCR5	NCR6	NCR7	NCR8	NCR9	NCR10	NCR11	NCR12	NCR13	NCR14	NCR15
Intergenic	16979295	7975224	7266981	7764424	6967549	7267869	8457402	7392906	6923050	6321465	6606912	7131352	7430946	7856729	7204700	7637624	6593301	7864844	6460925	7299400	7353598	6695794	7496296
Intronic	12252320	5968910	5016689	5606507	5248106	5392239	5679013	4977835	4951697	4839168	4937326	5445119	6003642	5199603	5243192	6000473	4921307	5501629	4739641	5096417	4859617	4561235	5544050
Intragenic	1038955	489486	417887	476950	411382	455841	481868	438633	417032	385208	417365	456534	468145	461596	440427	477392	436583	487872	390616	457144	448001	424115	433937
Upstream	1111558	502607	447396	491370	426462	458681	530501	463106	450148	406920	405242	483578	532701	481537	453322	516652	445863	507734	414971	481137	446693	423617	484707
Downstream	996481	452702	403123	442808	387970	415614	477032	416904	407824	369449	367948	434276	476723	434105	410124	464555	398495	455378	372475	431811	403373	381881	437529
3'UTR	186361	87775	75691	82605	74084	78251	90299	78883	77242	69951	69745	79743	89746	80584	78218	87491	74157	85196	71683	80855	74394	71104	82955
5'UTR	45283	19839	17744	18954	16907	18497	20975	17917	17352	16870	15807	18833	21523	18734	17923	20327	17306	19907	16360	19535	18187	17707	19180
Splicing_region	24296	11240	9477	10474	9518	10136	11570	10108	9598	9149	8618	10483	11845	10374	9723	11304	9947	11108	9180	10461	9437	9198	10616
Exonic
Synonymous	145226	66372	56764	62056	55973	59938	68791	59717	57646	54761	51500	61903	70624	61764	59030	68191	57872	66346	54779	62820	57951	55624	62539
Missense	102125	45062	40035	41971	38597	42742	46295	41391	39931	37687	35732	43083	48085	42712	40466	45928	39896	44680	37673	43873	41230	38980	43311
Stop_gained	1213	454	429	413	377	452	444	435	391	381	359	442	498	416	408	466	418	478	361	447	400	411	460
Stop_lost	278	142	124	128	130	141	139	138	118	120	114	131	153	125	120	136	116	136	113	129	128	113	147
Start_lost	253	103	100	111	88	86	113	85	108	89	80	108	112	105	99	112	89	102	87	105	105	97	104
Start/Stop_retained	131	59	49	51	43	61	51	55	50	51	46	53	68	59	59	58	57	62	50	52	46	52	56
Initiator_codon	22	10	3	8	7	11	9	10	6	9	5	9	10	6	6	11	10	7	10	6	6	7	11
Carrier, CR
Non-carrier, NCR
