# Supplementary material for: The whole genome sequencing offers insights into the susceptibility to the foot-and-mouth disease virus carrier state
Source: Vet Res. 2026 Jan 3;57:26. doi: 10.1186/s13567-025-01697-4 (PMC12866560; doi:10.1186/s13567-025-01697-4)
Supplement: Supplementary file 4 — Additional file 4. Distribution of Indels identified in cattle individuals within various genomic regions based on the cattle reference genome. [file 13567_2025_1697_MOESM4_ESM.xlsx]

## Sheet: Additional file 4
Additional file 4. Distribution of Indels identified in cattle individuals within various genomic regions based on the cattle (Bos taurus) reference genome (ARS-USD1.2)
SVtype	Total	CR1	CR2	CR3	CR4	CR5	CR6	CR7	NCR1	NCR2	NCR3	NCR4	NCR5	NCR6	NCR7	NCR8	NCR9	NCR10	NCR11	NCR12	NCR13	NCR14	NCR15
Intergenic	1425804	594679	551122	591749	519411	551049	636005	551346	521008	478975	503515	533570	561350	587741	544439	575449	501746	589963	485692	544866	552576	502487	562990
Intronic	1093986	478919	404261	454146	418817	437243	457961	397956	397455	388798	403830	435978	481661	419676	421292	482022	398510	443749	378750	406943	391779	365822	447372
Upstream	100862	41276	37184	40564	34867	37919	43351	37999	36784	33383	33855	39433	43387	39800	37412	42446	36629	41697	33965	39438	36885	34496	39831
Downstream	93812	38794	34668	38617	33253	36041	40937	35313	34829	31891	32355	37184	40880	36977	35223	39845	34448	38685	31898	36770	34696	32498	37257
Intragenic	89365	37464	32326	37087	31233	35238	37158	33202	32170	29357	32595	34829	36307	35862	34033	36840	33814	37805	30108	35063	34670	32657	33238
3'UTR	20513	8861	7578	8422	7435	7880	8924	7757	7666	6975	7287	7802	8860	8026	7636	8617	7397	8477	7158	7924	7456	7009	8192
5'UTR	3303	1272	1200	1234	1089	1220	1405	1189	1164	1094	1071	1209	1376	1232	1175	1336	1127	1291	1087	1265	1174	1179	1229
Splicing_region	2765	1171	1009	1107	948	1045	1193	1029	969	912	942	1048	1171	1049	1021	1161	1004	1094	929	1101	962	957	1053
Exonic
Frameshift_insertion	935	395	326	334	314	354	349	347	349	347	302	372	436	345	338	362	330	388	305	368	345	320	363
Inframe_insertion	590	239	206	210	190	226	230	196	189	184	181	216	247	235	189	228	208	209	186	228	220	200	223
Frameshift_deletion	1460	574	486	503	476	547	500	507	499	506	447	530	590	533	494	540	511	535	452	536	480	474	520
Inframe_deletion	807	309	238	279	239	263	311	278	241	267	247	279	306	268	244	270	242	274	241	288	235	243	290
Stop_gained	40	13	16	13	9	18	13	14	14	14	11	17	19	8	11	15	16	20	14	13	14	16	12
Start_lost	23	11	7	12	9	13	11	7	8	10	6	9	13	9	10	10	8	10	9	13	13	9	8
Stop_lost	34	13	11	13	10	8	13	13	9	10	14	12	17	13	8	11	11	9	10	11	10	6	12
Start/Stop_retained	11	4	2	4	5	2	4	4	2	3	5	4	5	1	2	5	4	6	2	4	2	5	2
Gene_fusion	9	2	4	4	5	5	3	5	2	2	1	5	5	6	3	5	5	3	4	6	5	4	5
Exon_loss	1	1	1	0	0	0	0	0	1	0	0	0	0	0	1	0	1	0	0	1	0	0	0
Carrier, CR
Non-carrier, NCR
