# Supplementary material for: The whole genome sequencing offers insights into the susceptibility to the foot-and-mouth disease virus carrier state
Source: Vet Res. 2026 Jan 3;57:26. doi: 10.1186/s13567-025-01697-4 (PMC12866560; doi:10.1186/s13567-025-01697-4)
Supplement: Supplementary file 6 — Additional file 6. Kinship analysis of all subjected animals based on the cattle reference genome. [file 13567_2025_1697_MOESM6_ESM.xlsx]

## Sheet: Additional file 6
Additional file 6. Kinship analysis of all subjected animals based on the cattle (Bos taurus) reference genome (ARS-USD1.2)
	CR1	CR2	CR3	CR4	CR5	CR6	CR7	NCR1	NCR2	NCR3	NCR4	NCR5	NCR6	NCR7	NCR8	NCR9	NCR10	NCR11	NCR12	NCR13	NCR14	NCR15
CR1	0.934229	-0.099483	-0.094643	0.022114	-0.010365	-0.048686	-0.010678	-0.008227	0.083523	0.022282	-0.011913	-0.07918	-0.030098	-0.104036	-0.074852	-0.128779	-0.033974	-0.040853	-0.059733	-0.048969	-0.11199	-0.074655
CR2	-0.099483	0.899182	-0.064523	-0.042804	-0.039376	-0.022262	-0.02986	-0.021674	-0.066948	-0.071276	-0.050442	-0.060887	-0.039212	-0.041238	0.0705	-0.0065	-0.075201	-0.035549	-0.074064	-0.064412	-0.029923	-0.044095
CR3	-0.094643	-0.064523	0.945286	-0.077415	-0.086679	-0.003919	-0.109518	-0.022671	-0.092327	0.033211	-0.049196	-0.054435	-0.092265	0.133535	-0.071771	-0.03021	-0.042116	0.04856	-0.105862	-0.039999	-0.028956	-0.102607
CR4	0.022114	-0.042804	-0.077415	0.890565	-0.062739	-0.043155	-0.009199	-0.062204	-0.004779	0.002466	-0.025452	-0.041045	-0.044466	-0.04463	-0.050694	-0.090804	-0.023645	-0.046094	-0.079734	-0.058534	-0.073044	-0.044154
CR5	-0.010365	-0.039376	-0.086679	-0.062739	0.864677	-0.025373	-0.024658	-0.010577	0.018949	-0.102512	-0.061897	0.021296	-0.04196	-0.088213	-0.036675	-0.008782	-0.082867	-0.013537	-0.070503	-0.007597	-0.052486	-0.088907
CR6	-0.048686	-0.022262	-0.003919	-0.043155	-0.025373	0.905914	-0.015042	-0.029696	-0.091063	-0.111024	-0.041945	-0.062641	-0.004293	-0.02765	-0.048524	-0.028482	0.0156	-0.077922	-0.04848	-0.064766	-0.072242	-0.065852
CR7	-0.010678	-0.02986	-0.109518	-0.009199	-0.024658	-0.015042	0.882351	-0.074144	-0.013026	-0.062899	-0.07317	-0.106633	0.007693	-0.100061	-0.071331	-0.038453	0.034493	-0.038858	-0.022545	-0.047156	-0.071433	-0.015507
NCR1	-0.008227	-0.021674	-0.022671	-0.062204	-0.010577	-0.029696	-0.074144	0.987112	-0.053638	-0.002317	-0.082128	-0.068017	-0.12432	-0.061522	-0.093009	-0.074866	-0.053732	-0.050455	0.023615	-0.05536	-0.018849	-0.053296
NCR2	0.083523	-0.066948	-0.092327	-0.004779	0.018949	-0.091063	-0.013026	-0.053638	0.934538	-0.055527	-0.045668	-0.001345	-0.092184	-0.123826	-0.040823	-0.082963	-0.069581	-0.024576	-0.047135	-0.041708	-0.067707	-0.033686
NCR3	0.022282	-0.071276	0.033211	0.002466	-0.102512	-0.111024	-0.062899	-0.002317	-0.055527	1.0472	-0.101956	-0.145814	-0.093105	0.062939	-0.105523	-0.118432	-0.000149	0.00011	-0.051843	-0.103103	-0.010635	-0.041436
NCR4	-0.011913	-0.050442	-0.049196	-0.025452	-0.061897	-0.041945	-0.07317	-0.082128	-0.045668	-0.101956	0.940475	0.053884	-0.112045	-0.078766	-0.038751	0.01466	-0.053234	-0.095641	0.112509	-0.086251	-0.054454	-0.070044
NCR5	-0.07918	-0.060887	-0.054435	-0.041045	0.021296	-0.062641	-0.106633	-0.068017	-0.001345	-0.145814	0.053884	0.882336	-0.066213	-0.075954	0.039271	0.029833	-0.121609	-0.003106	-0.056752	-0.014711	-0.042847	-0.036437
NCR6	-0.030098	-0.039212	-0.092265	-0.044466	-0.04196	-0.004293	0.007693	-0.12432	-0.092184	-0.093105	-0.112045	-0.066213	0.966308	-0.117348	-0.048691	-0.02413	-0.043168	-0.048137	-0.03296	0.00491	-0.023858	0.088457
NCR7	-0.104036	-0.041238	0.133535	-0.04463	-0.088213	-0.02765	-0.100061	-0.061522	-0.123826	0.062939	-0.078766	-0.075954	-0.117348	0.905755	-0.023818	-0.045599	-0.036356	0.061792	-0.098718	-0.047359	-0.034711	-0.02225
NCR8	-0.074852	0.0705	-0.071771	-0.050694	-0.036675	-0.048524	-0.071331	-0.093009	-0.040823	-0.105523	-0.038751	0.039271	-0.048691	-0.023818	0.93885	-0.027184	-0.039639	-0.133529	-0.07272	-0.031602	-0.056235	0.00469
NCR9	-0.128779	-0.0065	-0.03021	-0.090804	-0.008782	-0.028482	-0.038453	-0.074866	-0.082963	-0.118432	0.01466	0.029833	-0.02413	-0.045599	-0.027184	0.91769	-0.08077	-0.030784	-0.040811	-0.050235	-0.038024	-0.027471
NCR10	-0.033974	-0.075201	-0.042116	-0.023645	-0.082867	0.0156	0.034493	-0.053732	-0.069581	-0.000149	-0.053234	-0.121609	-0.043168	-0.036356	-0.039639	-0.08077	1.00631	-0.133336	-0.074644	-0.056784	-0.016048	-0.030019
NCR11	-0.040853	-0.035549	0.04856	-0.046094	-0.013537	-0.077922	-0.038858	-0.050455	-0.024576	0.00011	-0.095641	-0.003106	-0.048137	0.061792	-0.133529	-0.030784	-0.133336	0.907152	-0.084333	-0.039033	-0.065879	-0.065562
NCR12	-0.059733	-0.074064	-0.105862	-0.079734	-0.070503	-0.04848	-0.022545	0.023615	-0.047135	-0.051843	0.112509	-0.056752	-0.03296	-0.098718	-0.07272	-0.040811	-0.074644	-0.084333	0.9779	-0.023772	-0.005568	-0.073123
NCR13	-0.048969	-0.064412	-0.039999	-0.058534	-0.007597	-0.064766	-0.047156	-0.05536	-0.041708	-0.103103	-0.086251	-0.014711	0.00491	-0.047359	-0.031602	-0.050235	-0.056784	-0.039033	-0.023772	0.931839	-0.012163	-0.053809
NCR14	-0.11199	-0.029923	-0.028956	-0.073044	-0.052486	-0.072242	-0.071433	-0.018849	-0.067707	-0.010635	-0.054454	-0.042847	-0.023858	-0.034711	-0.056235	-0.038024	-0.016048	-0.065879	-0.005568	-0.012163	0.966918	-0.08872
NCR15	-0.074655	-0.044095	-0.102607	-0.044154	-0.088907	-0.065852	-0.015507	-0.053296	-0.033686	-0.041436	-0.070044	-0.036437	0.088457	-0.02225	0.00469	-0.027471	-0.030019	-0.065562	-0.073123	-0.053809	-0.08872	0.929281
Carrier, CR
Non-carrier, NCR
