# Supplementary material for: The whole genome sequencing offers insights into the susceptibility to the foot-and-mouth disease virus carrier state
Source: Vet Res. 2026 Jan 3;57:26. doi: 10.1186/s13567-025-01697-4 (PMC12866560; doi:10.1186/s13567-025-01697-4)
Supplement: Supplementary file 8 — Additional file 8. Variants significantly associated with the FMDV carrier state identified by a GLM model based on the cattle reference genome. [file 13567_2025_1697_MOESM8_ESM.xlsx]

## Sheet: Additional file 8
Additional file 8. Variants significantly associated with the FMDV carrier stste identified by GLM model based on the cattle (Bos taurus) reference genome (ARS-USD1.2)
Chr	Pos	Ref	Alt	Annotation	Gene_Name	MAF	Effect	SE	P value	Ref_Ref_CR	Alt_Ref_CR	Alt_Alt_CR	Ref_Ref_NCR	Alt_Ref_NCR	Alt_Alt_NCR
NC_037329.1	111376867	G	A	intergenic_region	LOC112443672-LOC112443698	0.119048	0.99188	0.0247755	7.67577e-16	6	0	0	6	8	0
NC_037330.1	56628376	C	A	intergenic_region	LOC781124-LMO4	0.119048	0.99188	0.0247755	7.67577e-16	6	0	0	10	4	0
NC_037330.1	56628377	C	A	intergenic_region	LOC781124-LMO4	0.119048	0.99188	0.0247755	7.67577e-16	6	0	0	10	4	0
NC_037337.1	327701	T	A,C	intergenic_region	LOC787243-LOC112448350	0.119048	0.99188	0.0247755	7.67577e-16	3	3	0	4	11	0
NC_037337.1	101299576	A	G	intergenic_region	FOXN3-TRNAC-GCA	0.119048	0.99188	0.0247755	7.67577e-16	6	0	0	12	2	1
NC_037342.1	63696606	T	A	intron_variant	TCP11L1	0.119048	0.99188	0.0247755	7.67577e-16	6	0	0	13	1	1
Carrier, CR
Non-carrier, NCR
