# Supplementary material for: The whole genome sequencing offers insights into the susceptibility to the foot-and-mouth disease virus carrier state
Source: Vet Res. 2026 Jan 3;57:26. doi: 10.1186/s13567-025-01697-4 (PMC12866560; doi:10.1186/s13567-025-01697-4)
Supplement: Supplementary file 9 — Additional file 9. Differential missense SNPs with p-value < 0.01 of Fisher’s exact test between carriers and noncarriers based on the cattle reference genome. [file 13567_2025_1697_MOESM9_ESM.xlsx]

## Sheet: Additional file 9
Additional file 9. Differential missense SNPs with p < 0.01 of fisher's exact test between carriers and noncarriers based on the cattle (Bos taurus) reference genome (ARS-USD1.2)
CHROM	POS	REF	ALT	geneid	site	SVtype	CR1	CR2	CR3	CR4	CR5	CR6	CR7	NCR1	NCR2	NCR3	NCR4	NCR5	NCR6	NCR7	NCR8	NCR9	NCR10	NCR11	NCR12	NCR13	NCR14	NCR15	CR_Ref	CR_Alt	NCR_Ref	NCR_Alt	p_values
NC_037349.1	14804583	G	A	ZBTB47	p.Ala285Thr	Missense	0/1	0/1	0/1	0/1	0/1	0/1	0/1	./.	0/0	./.	0/0	0/0	0/0	0/0	0/0	0/0	0/0	0/0	0/0	0/0	0/0	0/0	0	7	13	0	1.28999e-05
NC_037335.1	94312552	T	C	LOC513099	p.Met99Val	Missense	0/1	0/1	0/1	1/1	0/1	0/1	0/1	0/1	0/0	0/0	0/0	0/0	0/0	0/0	0/0	0/0	0/0	0/0	0/0	0/0	0/0	0/0	0	7	14	1	4.69087e-05
NC_037335.1	99933282	C	T	SVEP1	p.Gly2843Ser	Missense	0/1	0/1	0/1	0/1	0/1	0/1	0/1	0/1	0/0	0/0	0/0	0/0	0/0	0/0	0/0	0/0	0/0	0/0	0/0	0/0	0/0	0/0	0	7	14	1	4.69087e-05
NC_037342.1	46230529	G	T	LOC101903126	p.Glu483Asp	Missense	0/1	0/1	0/1	0/1	0/0	0/1	0/1	0/0	0/0	0/0	0/0	0/0	0/0	0/0	0/0	0/0	0/0	0/0	0/0	0/0	0/0	0/0	1	6	15	0	9.38174e-05
NC_037335.1	85571921	G	A	LOC101907893	p.Gly1070Asp	Missense	0/1	0/1	0/1	0/1	0/1	0/1	0/1	1/1	0/0	0/0	0/0	0/0	0/0	0/0	0/0	0/0	0/0	0/1	0/0	0/0	0/0	0/0	0	7	13	2	0.000211089
NC_037335.1	85708514	C	T	LOC787410	p.Glu40Lys	Missense	1/1	0/1	0/1	0/1	0/1	0/1	0/1	1/1	0/0	0/0	0/0	0/0	0/1	0/0	0/0	0/0	0/0	0/0	0/0	0/0	0/0	0/0	0	7	13	2	0.000211089
NC_037335.1	96668264	G	A	ZNF462	p.Val1181Met	Missense	0/1	0/1	0/1	0/1	0/1	0/1	0/1	1/1	0/0	0/0	0/0	0/0	0/0	0/0	0/0	0/0	0/0	0/1	0/0	0/0	0/0	0/0	0	7	13	2	0.000211089
NC_037335.1	99919840	T	C	SVEP1	p.Lys3305Glu	Missense	0/1	0/1	0/1	1/1	1/1	0/1	0/1	0/1	0/0	0/1	0/0	0/0	0/0	0/0	0/0	0/0	0/0	0/0	0/0	0/0	0/0	0/0	0	7	13	2	0.000211089
NC_037335.1	99959212	T	C	SVEP1	p.Asn1766Asp	Missense	0/1	0/1	0/1	0/1	0/1	0/1	0/1	0/1	0/0	0/0	0/0	0/0	0/0	0/0	0/0	0/0	0/0	0/1	0/0	0/0	0/0	0/0	0	7	13	2	0.000211089
NC_037335.1	102431628	T	C	FKBP15	p.Asn547Ser	Missense	0/1	0/1	0/1	0/1	0/1	0/1	0/1	0/0	0/0	0/0	0/0	0/0	0/1	0/0	0/1	0/0	0/0	0/0	0/0	0/0	0/0	0/0	0	7	13	2	0.000211089
NC_037335.1	103398248	A	G	COL27A1	p.Thr522Ala	Missense	0/1	0/1	0/1	0/1	0/1	0/1	0/1	0/1	0/0	0/0	0/0	0/0	0/0	0/0	0/0	0/0	0/0	0/1	0/0	0/0	0/0	0/0	0	7	13	2	0.000211089
NC_037335.1	103988637	T	C	TNFSF15	p.Arg10Gly	Missense	0/1	0/1	0/1	0/1	0/1	0/1	0/1	0/1	0/0	0/0	0/0	0/0	0/0	0/0	0/1	0/0	0/0	0/0	0/0	0/0	0/0	0/0	0	7	13	2	0.000211089
NC_037342.1	46230551	G	A	LOC101903126	p.Ala491Thr	Missense	0/1	0/1	0/1	0/1	0/1	0/1	0/1	0/0	0/0	0/0	0/0	0/0	0/0	0/0	0/1	0/0	0/0	0/0	0/0	0/1	0/0	0/0	0	7	13	2	0.000211089
NC_037349.1	16784338	G	A	FANCD2	p.Thr144Ile	Missense	0/1	0/1	0/1	0/1	0/1	0/1	0/1	0/0	0/0	0/0	0/0	0/0	0/0	0/0	0/1	0/0	0/1	0/0	0/0	0/0	0/0	0/0	0	7	13	2	0.000211089
NC_037335.1	85571243	A	G	LOC101907893	p.Asp844Gly	Missense	0/1	0/1	0/1	0/1	0/1	0/1	0/1	0/1	0/0	0/0	0/0	0/0	0/1	0/0	0/0	0/0	0/0	./.	0/0	0/0	0/0	0/0	0	7	12	2	0.000309598
NC_037335.1	91311858	C	T	GRIN3A	p.Val1097Met	Missense	0/1	0/1	0/1	0/1	0/1	0/1	0/1	0/1	0/0	0/0	0/0	0/0	./.	0/0	0/0	0/0	0/0	0/1	0/0	0/0	0/0	0/0	0	7	12	2	0.000309598
NC_037335.1	99932592	T	C	SVEP1	p.Asn3073Asp	Missense	0/1	0/1	0/1	0/1	0/1	0/1	0/1	0/1	0/0	0/1	0/0	0/0	./.	0/0	0/0	0/0	0/0	0/0	0/0	0/0	0/0	0/0	0	7	12	2	0.000309598
NC_037345.1	63578985	A	G	LOC100140412	p.Glu58Gly	Missense	0/1	0/1	0/1	1/1	1/1	0/1	1/1	0/0	./.	0/0	0/0	0/0	0/0	0/0	0/0	0/1	0/1	0/0	0/0	0/0	0/0	0/0	0	7	12	2	0.000309598
NC_037349.1	14626667	T	C	LYZL4	p.His92Arg	Missense	0/1	./.	0/1	0/1	0/1	0/1	0/1	0/0	0/1	0/0	0/0	0/0	0/0	0/0	0/0	0/0	0/0	0/0	0/0	0/0	0/1	0/0	0	6	13	2	0.000515996
NC_037335.1	98500602	T	C	ELP1	p.His995Arg	Missense	0/1	0/1	0/1	0/1	0/1	0/1	0/0	0/0	0/0	0/0	0/0	0/0	0/1	0/0	0/0	0/0	0/0	0/0	0/0	0/0	0/0	0/0	1	6	14	1	0.00062154
NC_037335.1	99918299	G	A	SVEP1	p.Pro3401Ser	Missense	0/0	0/1	0/0	0/0	0/0	0/0	0/0	0/0	1/1	0/1	1/1	0/1	0/1	0/1	0/1	1/1	0/1	1/1	1/1	1/1	0/1	0/1	6	1	1	14	0.00062154
NC_037342.1	46230571	A	T	LOC101903126	p.Glu497Asp	Missense	0/1	0/1	0/1	0/1	0/0	0/1	0/1	0/0	0/0	0/0	0/0	0/0	0/0	0/0	0/0	0/0	0/0	0/0	0/0	0/1	0/0	0/0	1	6	14	1	0.00062154
NC_037342.1	46357309	G	A	LOC783920	p.Arg692His	Missense	0/1	0/0	0/1	0/1	0/1	0/1	0/1	0/0	0/0	0/0	0/0	0/0	0/0	0/0	0/1	0/0	0/0	0/0	0/0	0/0	0/0	0/0	1	6	14	1	0.00062154
NC_037345.1	48586355	T	G	RINL	p.Glu408Ala	Missense	0/1	0/0	0/1	0/1	0/1	0/1	0/1	0/0	0/1	0/0	0/0	0/0	0/0	0/0	0/0	0/0	0/0	0/0	0/0	0/0	0/0	0/0	1	6	14	1	0.00062154
NC_037329.1	106621555	G	C	BCS1L	p.Val197Leu	Missense	0/0	0/0	0/0	0/0	0/0	0/0	0/0	0/1	0/0	0/1	0/1	0/1	0/0	0/1	0/1	0/0	0/1	0/1	0/1	0/1	0/1	0/1	7	0	3	12	0.000703631
NC_037329.1	107553264	A	G	SLC4A3	p.Ile335Val	Missense	0/0	0/0	0/0	0/0	0/0	0/0	0/0	0/1	0/0	0/1	0/1	0/1	0/0	1/1	0/1	0/0	0/1	0/1	0/1	0/1	0/1	0/1	7	0	3	12	0.000703631
NC_037334.1	5747276	G	C	LOC618737	p.Leu125Phe	Missense	0/1	0/1	0/1	0/1	0/1	0/1	0/1	0/0	0/1	0/0	0/0	0/0	0/0	1/1	0/0	0/1	0/0	0/0	0/0	0/0	0/0	0/0	0	7	12	3	0.000703631
NC_037335.1	85433000	C	A	LOC112447831	p.Leu185Met	Missense	0/1	0/1	0/1	0/1	0/1	0/1	0/1	0/1	0/0	0/0	0/0	0/0	0/1	0/0	0/0	0/0	0/0	0/1	0/0	0/0	0/0	0/0	0	7	12	3	0.000703631
NC_037335.1	85569295	C	T	LOC101907893	p.Pro195Ser	Missense	0/1	0/1	0/1	0/1	0/1	0/1	0/1	0/1	0/0	0/0	0/0	0/0	0/1	0/0	0/0	0/0	0/0	0/1	0/0	0/0	0/0	0/0	0	7	12	3	0.000703631
NC_037335.1	85571438	C	T	LOC101907893	p.Pro909Leu	Missense	0/1	0/1	0/1	0/1	0/1	0/1	0/1	0/1	0/0	0/0	0/0	0/0	0/1	0/0	0/0	0/0	0/0	0/1	0/0	0/0	0/0	0/0	0	7	12	3	0.000703631
NC_037335.1	85646841	A	G	LOC787410	p.Val756Ala	Missense	0/1	0/1	0/1	0/1	0/1	0/1	0/1	0/1	0/0	0/0	0/0	0/0	0/1	0/0	0/0	0/0	0/0	0/1	0/0	0/0	0/0	0/0	0	7	12	3	0.000703631
NC_037335.1	85708541	C	A	LOC787410	p.Ala31Ser	Missense	1/1	0/1	0/1	0/1	0/1	0/1	0/1	0/1	0/0	0/0	0/0	0/0	0/1	0/0	0/0	0/0	0/0	0/1	0/0	0/0	0/0	0/0	0	7	12	3	0.000703631
NC_037335.1	91300232	A	G	RNF20	p.Met853Val	Missense	0/1	0/1	0/1	0/1	0/1	0/1	0/1	0/1	0/0	0/0	0/0	0/0	0/1	0/0	0/0	0/0	0/0	0/1	0/0	0/0	0/0	0/0	0	7	12	3	0.000703631
NC_037335.1	91433733	T	C	GRIN3A	p.Gln485Arg	Missense	0/1	0/1	0/1	0/1	0/1	0/1	0/1	0/1	0/0	0/0	0/0	0/0	0/1	0/0	0/0	0/0	0/0	0/1	0/0	0/0	0/0	0/0	0	7	12	3	0.000703631
NC_037335.1	91454059	C	T	GRIN3A	p.Gly346Arg	Missense	0/1	0/1	0/1	0/1	0/1	1/1	0/1	0/1	0/0	0/0	0/0	0/0	0/1	0/0	0/0	0/0	0/0	0/1	0/0	0/0	0/0	0/0	0	7	12	3	0.000703631
NC_037335.1	92571530	T	C	CYLC2	p.Tyr62His	Missense	0/1	0/1	0/1	0/1	0/1	0/1	0/1	0/1	0/0	0/0	0/0	0/0	0/0	0/0	0/0	0/0	0/0	0/1	0/0	0/0	0/0	0/1	0	7	12	3	0.000703631
NC_037335.1	92571968	A	G	CYLC2	p.Ser208Gly	Missense	0/1	0/1	0/1	0/1	0/1	0/1	0/1	0/0	0/0	0/0	0/0	0/0	0/1	0/0	0/0	0/0	0/0	1/1	0/0	0/0	0/0	0/1	0	7	12	3	0.000703631
NC_037335.1	94104399	G	A	OR13F1	p.Ala240Thr	Missense	0/1	0/1	0/1	1/1	0/1	1/1	0/1	0/0	0/0	0/0	0/0	0/1	0/1	0/0	0/0	0/0	0/0	0/0	0/0	0/0	0/0	0/1	0	7	12	3	0.000703631
NC_037335.1	94248939	C	T	OR13F1_1	p.Arg143Gln	Missense	0/1	0/1	0/1	0/1	0/1	0/1	0/1	0/1	0/0	0/0	0/0	0/0	0/1	0/0	0/0	0/0	0/0	0/1	0/0	0/0	0/0	0/0	0	7	12	3	0.000703631
NC_037335.1	94249101	C	T	OR13F1_1	p.Arg89Lys	Missense	0/1	0/1	0/1	0/1	0/1	0/1	0/1	0/1	0/0	0/0	0/0	0/1	0/1	0/0	0/0	0/0	0/0	0/0	0/0	0/0	0/0	0/0	0	7	12	3	0.000703631
NC_037335.1	97162227	T	C	LOC104969469	p.Ser212Pro	Missense	0/1	0/1	0/1	0/1	0/1	0/1	0/1	1/1	0/0	0/0	0/0	0/0	0/1	0/0	0/0	0/0	0/0	0/1	0/0	0/0	0/0	0/0	0	7	12	3	0.000703631
NC_037335.1	99932372	C	A	SVEP1	p.Arg3146Met	Missense	0/1	0/1	0/1	0/1	0/1	0/1	0/1	0/1	0/0	0/1	0/0	0/0	0/0	0/0	0/0	0/0	0/0	0/1	0/0	0/0	0/0	0/0	0	7	12	3	0.000703631
NC_037335.1	99932480	G	A	SVEP1	p.Thr3110Ile	Missense	0/1	0/1	0/1	0/1	0/1	0/1	0/1	0/1	0/0	0/1	0/0	0/0	0/0	0/0	0/0	0/0	0/0	1/1	0/0	0/0	0/0	0/0	0	7	12	3	0.000703631
NC_037335.1	99932913	G	A	SVEP1	p.Leu2966Phe	Missense	0/1	0/1	0/1	1/1	1/1	0/1	0/1	0/1	0/0	0/1	0/0	0/0	0/0	0/0	0/0	0/0	0/0	0/1	0/0	0/0	0/0	0/0	0	7	12	3	0.000703631
NC_037335.1	99933006	T	C	SVEP1	p.Asn2935Asp	Missense	0/1	0/1	0/1	0/1	0/1	0/1	1/1	0/1	0/0	0/1	0/0	0/0	0/0	0/1	0/0	0/0	0/0	0/0	0/0	0/0	0/0	0/0	0	7	12	3	0.000703631
NC_037335.1	100249912	G	T	MUSK	p.Glu290Asp	Missense	0/1	1/1	0/1	0/1	0/1	0/1	0/1	0/1	0/0	0/1	0/0	0/0	0/0	0/0	0/0	0/0	0/0	0/1	0/0	0/0	0/0	0/0	0	7	12	3	0.000703631
NC_037335.1	100815774	C	A	ECPAS	p.Met1634Ile	Missense	0/1	0/1	0/1	0/1	0/1	0/1	0/1	0/1	0/0	0/1	0/0	0/0	0/0	0/0	0/0	0/0	0/0	0/1	0/0	0/0	0/0	0/0	0	7	12	3	0.000703631
NC_037335.1	101116881	C	T	C8H9orf84	p.Ala1006Thr	Missense	0/1	0/1	0/1	0/1	0/1	0/1	0/1	1/1	0/0	0/0	0/0	0/0	0/1	0/0	0/0	0/1	0/0	0/0	0/0	0/0	0/0	0/0	0	7	12	3	0.000703631
NC_037335.1	103303951	A	G	AMBP	p.Val148Ala	Missense	0/1	1/1	0/1	0/1	0/1	0/1	0/1	0/1	0/0	0/0	0/0	0/0	0/0	0/0	0/1	0/1	0/0	0/0	0/0	0/0	0/0	0/0	0	7	12	3	0.000703631
NC_037335.1	103566853	A	C	AKNA	p.Val1122Gly	Missense	0/1	0/1	1/1	0/1	0/1	0/1	0/1	0/1	0/0	0/0	0/0	0/0	0/0	0/0	0/1	0/1	0/0	0/0	0/0	0/0	0/0	0/0	0	7	12	3	0.000703631
NC_037335.1	104267978	C	T	TNC	p.Ala819Thr	Missense	0/1	0/1	0/1	0/1	0/1	0/1	0/1	0/0	0/0	0/0	0/0	0/0	0/1	0/0	0/0	0/1	0/0	0/1	0/0	0/0	0/0	0/0	0	7	12	3	0.000703631
NC_037335.1	105660356	A	G	ASTN2	p.Met1218Thr	Missense	0/1	0/1	0/1	0/1	0/1	0/1	0/1	0/1	0/0	0/0	0/0	0/0	0/1	0/0	0/0	0/1	0/0	0/0	0/0	0/0	0/0	0/0	0	7	12	3	0.000703631
NC_037335.1	105885147	A	T	TRIM32	p.Glu127Val	Missense	0/1	0/1	0/1	0/1	0/1	0/1	0/1	0/1	0/0	0/0	0/0	0/0	0/0	0/0	0/0	0/1	0/0	0/1	0/0	0/0	0/0	0/0	0	7	12	3	0.000703631
NC_037335.1	110193595	C	G	LOC101904668	p.Pro222Ala	Missense	0/1	0/1	0/1	0/1	0/1	0/1	0/1	0/1	0/0	0/0	0/0	0/0	0/1	0/0	0/0	0/1	0/0	0/0	0/0	0/0	0/0	0/0	0	7	12	3	0.000703631
NC_037335.1	110535041	G	A	CNTRL	p.Arg428His	Missense	0/1	0/1	0/1	0/1	0/1	0/1	0/1	0/0	0/0	0/0	0/0	0/0	1/1	0/0	0/0	0/1	0/0	0/1	0/0	0/0	0/0	0/0	0	7	12	3	0.000703631
NC_037335.1	111082567	C	T	TRAPPC12	p.Ala22Thr	Missense	0/1	0/1	0/1	0/1	0/1	0/1	0/1	0/1	0/0	0/0	0/0	0/0	0/1	0/0	0/0	0/0	0/0	0/1	0/0	0/0	0/0	0/0	0	7	12	3	0.000703631
NC_037335.1	113016013	G	C	LOC100139638	p.His160Gln	Missense	0/1	0/1	0/1	0/1	0/1	0/1	0/1	0/1	0/0	0/0	0/0	0/0	0/1	0/0	0/0	0/1	0/0	0/0	0/0	0/0	0/0	0/0	0	7	12	3	0.000703631
NC_037343.1	79119668	C	T	ZNF281	p.Ser455Asn	Missense	0/0	0/0	0/0	0/0	0/0	0/0	0/0	0/0	0/1	0/0	0/1	0/1	0/1	0/1	1/1	0/1	0/1	0/1	0/1	0/1	0/0	0/1	7	0	3	12	0.000703631
NC_037349.1	16750094	C	T	FANCD2	p.Ala1146Thr	Missense	0/1	0/1	0/1	1/1	0/1	0/1	0/1	0/0	0/0	0/1	0/0	0/0	0/0	0/0	0/1	0/0	0/1	0/0	0/0	0/0	0/0	0/0	0	7	12	3	0.000703631
NC_037349.1	22017861	A	G	SETMAR	p.Ile174Thr	Missense	0/1	0/1	0/1	0/1	0/1	0/1	0/1	0/1	0/0	1/1	0/0	0/0	0/0	0/0	0/0	0/0	0/1	0/0	0/0	0/0	0/0	0/0	0	7	12	3	0.000703631
NC_037335.1	92571638	C	T	CYLC2	p.His98Tyr	Missense	0/0	0/1	0/1	0/1	0/1	0/0	0/1	0/0	0/0	0/0	0/0	0/0	0/0	0/0	0/0	0/0	0/0	0/0	0/0	0/0	0/0	0/0	2	5	15	0	0.000797448
NC_037335.1	94128113	T	C	LOC783328	p.Ile79Met	Missense	0/0	0/1	0/1	0/1	0/1	0/0	0/1	0/0	0/0	0/0	0/0	0/0	0/0	0/0	0/0	0/0	0/0	0/0	0/0	0/0	0/0	0/0	2	5	15	0	0.000797448
NC_037342.1	46357354	G	T	LOC783920	p.Gly707Val	Missense	0/1	0/0	0/1	0/1	0/0	0/1	0/1	0/0	0/0	0/0	0/0	0/0	0/0	0/0	0/0	0/0	0/0	0/0	0/0	0/0	0/0	0/0	2	5	15	0	0.000797448
NC_037342.1	46357363	A	C	LOC783920	p.Lys710Thr	Missense	0/1	0/0	0/1	0/1	0/0	0/1	0/1	0/0	0/0	0/0	0/0	0/0	0/0	0/0	0/0	0/0	0/0	0/0	0/0	0/0	0/0	0/0	2	5	15	0	0.000797448
NC_037354.1	15515509	C	T	CFAP97	p.Ala209Thr	Missense	0/1	0/0	0/1	0/0	0/0	0/0	0/0	0/1	0/1	0/1	0/1	0/1	0/1	1/1	1/1	1/1	0/1	0/1	1/1	0/1	0/1	0/1	5	2	0	15	0.000797448
NC_037335.1	98722720	G	C	FRRS1L	p.Ala91Gly	Missense	0/1	0/1	0/0	0/1	0/1	1/1	0/0	0/0	0/0	./.	0/0	0/0	0/0	0/0	0/0	0/0	0/0	0/0	0/0	0/0	0/0	0/0	2	5	14	0	0.00103199
NC_037335.1	98722724	C	A	FRRS1L	p.Ala90Ser	Missense	0/1	0/1	0/0	0/1	0/1	1/1	0/0	0/0	0/0	./.	0/0	0/0	0/0	0/0	0/0	0/0	0/0	0/0	0/0	0/0	0/0	0/0	2	5	14	0	0.00103199
NC_037335.1	112306250	T	G	SNTG2	p.Asp68Ala	Missense	0/1	0/1	0/0	0/1	0/1	0/0	0/1	0/0	0/0	0/0	0/0	0/0	./.	0/0	0/0	0/0	0/0	0/0	0/0	0/0	0/0	0/0	2	5	14	0	0.00103199
NC_037332.1	77131886	C	G	YARS2	p.Ala19Gly	Missense	0/0	0/0	0/0	0/0	0/0	0/0	0/0	0/0	0/1	0/1	0/1	0/1	0/1	0/0	0/1	0/1	0/1	0/0	0/1	./.	0/1	0/1	7	0	3	11	0.00103199
NC_037335.1	83795139	C	A	ZNF484	p.Trp134Cys	Missense	0/1	0/1	0/1	1/1	0/1	0/1	0/1	0/0	0/0	0/0	0/0	0/1	./.	0/0	0/0	0/0	0/1	0/1	0/0	0/0	0/0	0/0	0	7	11	3	0.00103199
NC_037335.1	94542608	T	C	LOC100140461	p.Leu180Ser	Missense	0/1	0/1	0/1	0/1	0/1	0/1	0/1	0/1	0/0	0/0	0/0	0/0	0/1	0/0	0/0	0/0	0/0	0/1	0/0	0/0	./.	0/0	0	7	11	3	0.00103199
NC_037335.1	98524124	G	T	ELP1	p.Ser195Arg	Missense	0/1	0/1	0/1	0/1	0/1	0/1	0/1	0/0	0/0	./.	0/0	1/1	1/1	0/0	0/0	0/0	0/0	0/0	0/0	0/1	0/0	0/0	0	7	11	3	0.00103199
NC_037335.1	103561552	G	C	AKNA	p.Thr1288Ser	Missense	0/1	0/1	0/1	0/1	0/1	0/1	0/1	0/1	0/0	0/0	0/0	0/0	0/1	0/0	0/0	0/1	0/0	./.	0/0	0/0	0/0	0/0	0	7	11	3	0.00103199
NC_037343.1	80925327	C	T	LAD1	p.Ser204Leu	Missense	0/0	0/0	0/0	0/0	0/0	0/0	0/0	0/0	0/1	0/0	0/1	0/1	0/1	0/1	0/1	1/1	./.	0/1	0/1	0/1	0/0	0/1	7	0	3	11	0.00103199
NC_037348.1	20223172	T	C	LOC515149	p.Ile35Met	Missense	0/0	0/0	0/0	0/0	0/0	0/0	0/0	0/1	1/1	0/0	./.	0/1	1/1	0/1	0/1	0/1	0/1	0/0	1/1	0/0	0/1	1/1	7	0	3	11	0.00103199
NC_037349.1	16761293	C	G	FANCD2	p.Glu750Asp	Missense	0/1	0/1	0/1	0/1	0/1	0/1	0/1	./.	0/0	0/1	0/0	0/0	0/0	0/0	0/1	0/0	0/1	0/0	0/0	0/0	0/0	0/0	0	7	11	3	0.00103199
NC_037335.1	85570237	C	T	LOC101907893	p.His509Tyr	Missense	0/1	0/0	1/1	0/1	0/1	0/1	0/1	0/0	0/0	./.	0/0	0/0	0/1	0/0	0/0	0/0	0/0	./.	0/0	0/0	0/0	0/0	1	6	12	1	0.00118679
NC_037335.1	85572091	G	A	LOC101907893	p.Val1127Met	Missense	0/1	0/1	0/1	0/1	1/1	0/1	./.	0/1	0/0	0/0	0/0	0/0	0/1	0/0	0/0	0/0	0/0	0/1	0/0	0/0	0/0	0/0	0	6	12	3	0.00154799
NC_037343.1	80925359	A	G	LAD1	p.Ile215Val	Missense	./.	0/0	0/0	0/0	0/0	0/0	0/0	0/0	0/1	0/0	0/1	0/1	0/1	0/1	0/1	0/1	1/1	0/1	0/1	0/1	0/0	0/1	6	0	3	12	0.00154799
NC_037335.1	99967265	C	T	SVEP1	p.Gly1522Asp	Missense	0/1	0/1	0/1	0/1	0/0	./.	0/1	0/0	0/0	0/0	0/0	0/0	0/1	0/0	0/0	0/0	0/0	0/0	0/0	0/0	0/0	0/0	1	5	14	1	0.00167699
NC_037343.1	80925303	C	T	LAD1	p.Ala196Val	Missense	./.	0/0	0/0	0/0	0/0	0/0	0/0	0/0	0/1	0/0	0/1	0/1	0/1	0/1	0/1	1/1	./.	0/1	0/1	0/1	0/0	0/1	6	0	3	11	0.00216718
NC_037345.1	61384601	C	A	LOC528568	p.Leu75Met	Missense	0/1	0/1	0/1	0/1	./.	0/1	0/1	0/0	./.	0/0	0/0	0/0	0/1	0/1	0/0	0/0	0/1	0/0	0/0	0/0	0/0	0/0	0	6	11	3	0.00216718
NC_037328.1	594440	G	C	LOC618212	p.Gly281Arg	Missense	0/1	0/1	0/1	0/1	0/0	0/1	0/1	0/1	0/0	0/0	0/0	0/0	0/0	0/0	0/0	0/0	0/0	0/0	0/0	0/0	0/1	0/0	1	6	13	2	0.00234544
NC_037329.1	7681835	T	G	DIRC1	p.Leu16Arg	Missense	0/1	0/0	0/1	1/1	0/1	1/1	0/1	0/0	0/0	0/0	0/1	0/0	0/0	0/0	0/0	0/0	0/0	0/0	0/0	0/0	1/1	0/0	1	6	13	2	0.00234544
NC_037329.1	103098325	G	A	ABCA12	p.Pro420Leu	Missense	0/1	0/1	0/1	0/0	0/1	0/1	0/1	0/0	0/0	0/0	0/0	0/0	0/0	0/0	0/0	0/0	0/1	0/0	0/1	0/0	0/0	0/0	1	6	13	2	0.00234544
NC_037329.1	106951936	G	C	CFAP65	p.His1471Gln	Missense	0/1	0/0	0/0	0/0	0/0	0/0	0/0	0/1	0/1	0/1	0/1	0/1	0/0	0/1	0/1	0/0	1/1	0/1	0/1	0/1	0/1	0/1	6	1	2	13	0.00234544
NC_037329.1	107182801	C	G	ANKZF1	p.Thr209Ser	Missense	0/1	0/0	0/0	0/0	0/0	0/0	0/0	0/1	0/1	0/1	0/1	0/1	0/0	0/1	0/1	0/0	0/1	0/1	0/1	0/1	0/1	0/1	6	1	2	13	0.00234544
NC_037329.1	107273100	C	T	RESP18	p.Arg89His	Missense	0/1	0/0	0/0	0/0	0/0	0/0	0/0	0/1	0/1	0/1	0/1	0/1	0/0	0/1	0/1	0/1	1/1	0/1	0/1	0/1	0/1	0/0	6	1	2	13	0.00234544
NC_037330.1	11716198	C	A	CD1B	p.Leu108Phe	Missense	0/1	0/0	0/1	0/1	0/1	0/1	0/1	0/0	0/0	0/0	0/0	0/0	0/0	0/1	0/0	0/0	0/0	0/0	0/0	0/0	0/1	0/0	1	6	13	2	0.00234544
NC_037332.1	27196879	G	A	KRT76	p.Gly579Asp	Missense	0/0	0/0	0/1	0/0	0/0	0/0	0/0	0/0	0/1	0/1	0/1	0/1	0/1	0/1	0/1	0/1	0/1	0/0	0/1	0/1	0/1	0/1	6	1	2	13	0.00234544
NC_037332.1	58285328	C	T	LOC787535	p.Gly271Glu	Missense	0/0	0/0	0/0	0/0	0/0	0/0	0/1	0/0	0/1	0/1	0/1	0/1	0/1	0/1	0/1	0/1	0/1	0/0	0/1	0/1	0/1	1/1	6	1	2	13	0.00234544
NC_037335.1	1439484	T	C	NEK1	p.Asn708Asp	Missense	0/0	0/0	0/1	0/0	0/0	0/0	0/0	0/1	0/1	0/1	0/1	0/0	1/1	0/1	1/1	1/1	0/1	0/1	0/0	0/1	1/1	0/1	6	1	2	13	0.00234544
NC_037335.1	85373873	C	A	PTPDC1	p.Thr413Asn	Missense	0/1	0/1	0/0	1/1	0/1	0/1	0/1	0/1	0/0	0/0	0/0	0/0	0/1	0/0	0/0	0/0	0/0	0/0	0/0	0/0	0/0	0/0	1	6	13	2	0.00234544
NC_037335.1	85433522	T	C	LOC112447831	p.Tyr359His	Missense	0/1	0/0	0/1	0/1	0/1	1/1	0/1	0/1	0/0	0/0	0/0	0/0	0/0	0/0	0/0	0/0	0/0	0/1	0/0	0/0	0/0	0/0	1	6	13	2	0.00234544
NC_037335.1	85572206	A	G	LOC101907893	p.Asp1165Gly	Missense	0/1	0/1	0/1	0/1	0/1	0/1	0/0	0/1	0/0	0/0	0/0	0/0	0/1	0/0	0/0	0/0	0/0	0/0	0/0	0/0	0/0	0/0	1	6	13	2	0.00234544
NC_037335.1	88726927	G	T	SEMA4D	p.Ser220Ile	Missense	0/1	0/1	1/1	0/1	0/1	0/1	0/0	0/0	0/0	0/0	0/0	0/0	1/1	0/0	0/0	0/0	0/0	0/1	0/0	0/0	0/0	0/0	1	6	13	2	0.00234544
NC_037335.1	88738385	C	G	SEMA4D	p.Pro704Ala	Missense	0/1	0/1	0/1	0/1	0/1	0/1	0/0	0/1	0/0	0/0	0/0	0/0	0/1	0/0	0/0	0/0	0/0	0/0	0/0	0/0	0/0	0/0	1	6	13	2	0.00234544
NC_037335.1	88756566	C	T	SECISBP2	p.Gly792Ser	Missense	0/1	1/1	0/1	0/1	0/1	0/1	0/0	0/0	0/0	0/0	0/0	0/0	0/1	0/0	0/0	0/0	0/0	0/1	0/0	0/0	0/0	0/0	1	6	13	2	0.00234544
NC_037335.1	88756587	C	T	SECISBP2	p.Gly785Ser	Missense	0/1	1/1	0/1	0/1	0/1	0/1	0/0	0/0	0/0	0/0	0/0	0/0	0/1	0/0	0/0	0/0	0/0	0/1	0/0	0/0	0/0	0/0	1	6	13	2	0.00234544
NC_037335.1	88756589	A	G	SECISBP2	p.Val784Ala	Missense	0/1	1/1	0/1	0/1	0/1	0/1	0/0	0/0	0/0	0/0	0/0	0/0	0/1	0/0	0/0	0/0	0/0	0/1	0/0	0/0	0/0	0/0	1	6	13	2	0.00234544
NC_037335.1	94248882	G	A	OR13F1_1	p.Ser162Phe	Missense	0/0	0/1	0/1	0/1	0/1	0/1	0/1	0/0	0/0	0/0	0/0	0/0	0/1	0/0	0/0	0/0	0/0	0/0	0/1	0/0	0/0	0/0	1	6	13	2	0.00234544
NC_037335.1	101526983	C	T	SUSD1	p.Glu422Lys	Missense	0/0	0/1	0/1	0/1	0/1	0/1	0/1	0/0	0/0	0/0	0/0	0/0	0/0	0/0	0/0	0/1	0/0	0/1	0/0	0/0	0/0	0/0	1	6	13	2	0.00234544
NC_037335.1	110313112	C	T	TRAF1	p.Ala39Thr	Missense	0/1	0/1	0/0	0/1	0/1	0/1	0/1	0/1	0/0	0/0	0/0	0/0	0/0	0/0	0/0	0/0	0/0	0/0	0/0	0/0	0/1	0/0	1	6	13	2	0.00234544
NC_037335.1	110313121	C	G	TRAF1	p.Val36Leu	Missense	0/1	0/1	0/0	0/1	0/1	0/1	0/1	0/1	0/0	0/0	0/0	0/0	0/0	0/0	0/0	0/0	0/0	0/0	0/0	0/0	0/1	0/0	1	6	13	2	0.00234544
NC_037342.1	46230544	T	A	LOC101903126	p.Phe488Leu	Missense	0/1	0/1	0/1	0/1	0/0	0/1	0/1	0/0	0/0	0/0	0/0	0/0	0/0	0/0	0/1	0/0	0/0	0/0	0/0	0/1	0/0	0/0	1	6	13	2	0.00234544
NC_037342.1	46358028	A	T	LOC783920	p.Ser932Cys	Missense	0/1	0/1	0/1	0/1	0/0	0/1	0/1	0/0	0/0	0/1	0/0	0/0	0/0	0/0	0/0	0/1	0/0	0/0	0/0	0/0	0/0	0/0	1	6	13	2	0.00234544
NC_037342.1	81779292	T	C	LOC100301403	p.Ile280Val	Missense	0/0	0/0	0/1	0/0	0/0	0/0	0/0	0/1	0/1	0/1	0/1	0/1	0/1	0/1	0/1	0/1	0/1	0/1	0/1	0/0	0/0	0/1	6	1	2	13	0.00234544
NC_037342.1	81779296	T	C	LOC100301403	p.Ile278Met	Missense	0/0	0/0	0/1	0/0	0/0	0/0	0/0	0/1	0/1	0/1	0/1	0/1	0/1	0/1	0/1	0/1	0/1	0/1	0/1	0/0	0/0	0/1	6	1	2	13	0.00234544
NC_037342.1	81779298	T	A	LOC100301403	p.Ile278Leu	Missense	0/0	0/0	0/1	0/0	0/0	0/0	0/0	0/1	0/1	0/1	0/1	0/1	0/1	0/1	0/1	0/1	0/1	0/1	0/1	0/0	0/0	0/1	6	1	2	13	0.00234544
NC_037344.1	14232328	A	G	FREM3	p.Glu606Gly	Missense	0/0	0/0	0/1	0/0	0/0	0/0	0/0	0/0	0/1	0/1	1/1	0/1	0/1	0/1	0/1	0/1	0/1	0/1	1/1	0/1	0/0	0/1	6	1	2	13	0.00234544
NC_037344.1	14232342	T	C	FREM3	p.Trp611Arg	Missense	0/0	0/0	0/1	0/0	0/0	0/0	0/0	0/0	0/1	0/1	1/1	0/1	0/1	0/1	0/1	0/1	0/1	0/1	1/1	0/1	0/0	0/1	6	1	2	13	0.00234544
NC_037349.1	39057176	T	C	PTPRG	p.His990Arg	Missense	0/1	0/1	0/1	0/1	0/1	0/0	0/1	0/1	0/0	0/1	0/0	0/0	0/0	0/0	0/0	0/0	0/0	0/0	0/0	0/0	0/0	0/0	1	6	13	2	0.00234544
NC_037335.1	110575979	C	G	CNTRL	p.Gln1735Glu	Missense	0/1	0/1	0/1	0/1	0/1	0/1	0/1	./.	0/0	0/0	0/0	0/0	./.	0/0	0/0	0/1	0/0	1/1	0/0	0/0	0/1	0/0	0	7	10	3	0.00309598
NC_037329.1	107403612	A	G	SPEG	p.Thr1407Ala	Missense	0/1	0/0	0/0	0/0	0/0	0/0	0/0	0/1	0/0	0/1	0/1	0/1	./.	0/1	0/1	0/0	0/1	0/1	0/1	0/1	0/1	0/1	6	1	2	12	0.00319917
NC_037329.1	107428371	G	A	LOC513894	p.Arg252Lys	Missense	0/1	0/0	0/0	0/0	0/0	0/0	0/0	0/1	0/1	0/1	0/1	./.	0/0	0/1	0/1	1/1	1/1	0/0	0/1	0/1	0/1	0/1	6	1	2	12	0.00319917
NC_037335.1	85571849	T	C	LOC101907893	p.Val1046Ala	Missense	0/1	0/1	0/0	0/1	0/1	0/1	0/1	./.	0/0	0/0	0/0	0/0	0/1	0/0	0/0	0/0	0/0	0/1	0/0	0/0	0/0	0/0	1	6	12	2	0.00319917
NC_037335.1	88761723	G	A	SECISBP2	p.Thr582Met	Missense	0/1	0/1	0/1	0/1	0/1	0/1	0/0	./.	0/0	0/0	0/0	0/0	0/1	0/0	0/0	0/0	0/0	0/1	0/0	0/0	0/0	0/0	1	6	12	2	0.00319917
NC_037335.1	98722765	G	A	FRRS1L	p.Ala76Val	Missense	0/1	0/0	0/1	0/1	0/1	1/1	0/1	0/1	0/0	1/1	0/0	0/0	0/0	0/0	0/0	0/0	0/0	./.	0/0	0/0	0/0	0/0	1	6	12	2	0.00319917
NC_037335.1	104244420	C	G	TNC	p.Ser1700Thr	Missense	0/1	0/1	0/1	0/1	0/0	0/1	0/1	0/1	0/0	0/0	0/0	0/0	0/1	0/0	0/0	0/0	0/0	./.	0/0	0/0	0/0	0/0	1	6	12	2	0.00319917
NC_037340.1	41543318	T	C	FOXA2	p.Thr445Ala	Missense	0/0	0/1	0/0	0/0	0/0	0/0	0/0	0/1	0/1	0/1	0/1	1/1	0/1	0/0	./.	0/1	0/1	0/1	0/0	0/1	0/1	0/1	6	1	2	12	0.00319917
NC_037348.1	56041706	C	T	CCDC88C	p.Gly433Ser	Missense	0/1	1/1	0/1	0/1	0/1	0/0	0/1	0/0	0/0	0/1	0/0	0/0	0/0	./.	1/1	0/0	0/0	0/0	0/0	0/0	0/0	0/0	1	6	12	2	0.00319917
NC_037335.1	82116910	T	C	PTCH1	p.Ile898Val	Missense	0/1	0/1	0/1	0/1	0/1	0/1	0/1	0/0	0/0	0/0	0/0	0/1	0/1	0/0	0/0	0/0	0/1	0/1	0/0	0/0	0/0	./.	0	7	10	4	0.00386997
NC_037335.1	82116916	T	C	PTCH1	p.Ile896Val	Missense	0/1	0/1	0/1	0/1	0/1	0/1	0/1	0/0	0/0	0/0	0/0	0/1	0/1	0/0	0/0	0/0	0/1	0/1	0/0	0/0	0/0	./.	0	7	10	4	0.00386997
NC_037335.1	83795059	G	A	ZNF484	p.Thr161Ile	Missense	0/1	0/1	0/1	0/1	0/1	0/1	0/1	0/1	0/0	0/0	0/0	0/1	./.	0/0	0/0	0/0	0/1	0/1	0/0	0/0	0/0	0/0	0	7	10	4	0.00386997
NC_037335.1	103583593	C	G	AKNA	p.Arg534Ser	Missense	0/1	0/1	0/1	0/1	0/1	0/1	0/1	0/1	0/0	0/0	0/0	0/0	0/1	0/0	0/1	./.	0/0	0/1	0/0	0/0	0/0	0/0	0	7	10	4	0.00386997
NC_037335.1	103644100	T	C	WHRN	p.Thr399Ala	Missense	0/1	0/1	0/1	0/1	0/1	0/1	0/1	0/1	0/0	0/0	0/0	0/0	./.	0/0	0/1	0/1	0/0	0/1	0/0	0/0	0/0	0/0	0	7	10	4	0.00386997
NC_037335.1	103644112	T	C	WHRN	p.Thr395Ala	Missense	0/1	0/1	0/1	0/1	0/1	0/1	0/1	0/1	0/0	0/0	0/0	0/0	./.	0/0	0/1	0/1	0/0	0/1	0/0	0/0	0/0	0/0	0	7	10	4	0.00386997
NC_037335.1	109848808	T	C	CDK5RAP2	p.Lys1641Glu	Missense	1/1	0/1	0/1	0/1	0/1	0/1	0/1	0/1	0/0	0/0	0/0	0/0	0/1	0/0	0/0	./.	0/0	0/1	0/0	0/0	0/1	0/0	0	7	10	4	0.00386997
NC_037335.1	110346279	G	C	C5	p.Ala1543Gly	Missense	0/1	0/1	0/1	0/1	0/1	0/1	0/1	0/1	0/0	0/0	0/0	0/0	0/1	0/0	./.	0/1	0/0	0/1	0/0	0/0	0/0	0/0	0	7	10	4	0.00386997
NC_037335.1	110381395	A	G	C5	p.Leu885Pro	Missense	0/1	0/1	0/1	0/1	0/1	0/1	0/1	0/1	0/0	0/0	0/0	0/0	./.	0/0	0/0	0/1	0/0	0/1	0/0	0/0	0/1	0/0	0	7	10	4	0.00386997
NC_037335.1	110687748	T	C	GSN	p.Ser12Pro	Missense	0/1	0/1	0/1	0/1	0/1	0/1	0/1	0/1	0/0	0/0	0/0	0/0	0/1	0/0	0/0	0/1	0/0	0/1	0/0	0/0	./.	0/0	0	7	10	4	0.00386997
NC_037335.1	111081678	G	A	TRAPPC12	p.Ser318Leu	Missense	0/1	0/1	0/1	0/1	0/1	0/1	0/1	0/1	0/0	0/0	0/0	0/0	0/1	0/0	0/0	0/1	0/0	./.	0/0	0/0	0/1	0/0	0	7	10	4	0.00386997
NC_037335.1	112157915	T	A	PXDN	p.Ser1146Thr	Missense	0/1	0/1	0/1	0/1	0/1	0/1	0/1	0/1	0/0	0/0	0/0	0/0	0/1	0/0	0/0	0/1	0/0	./.	0/0	0/0	0/1	0/0	0	7	10	4	0.00386997
NC_037343.1	77611136	A	G	PTPRC	p.Asn363Ser	Missense	0/0	0/0	0/0	0/0	0/0	0/0	0/0	0/0	0/0	0/0	0/1	0/1	1/1	0/1	1/1	./.	0/1	0/1	1/1	1/1	0/0	0/1	7	0	4	10	0.00386997
NC_037343.1	79729807	C	T	IGFN1	p.Ser844Phe	Missense	0/0	0/0	0/0	0/0	0/0	0/0	0/0	0/0	0/1	0/0	0/1	0/1	./.	1/1	0/1	0/1	0/0	0/1	0/1	0/1	0/0	1/1	7	0	4	10	0.00386997
NC_037344.1	6987954	A	G	LRBA	p.Ile1638Val	Missense	0/1	0/1	0/1	0/1	1/1	0/1	0/1	0/0	0/0	0/0	0/1	0/1	0/0	0/1	0/0	0/0	0/0	./.	0/0	0/0	0/0	0/1	0	7	10	4	0.00386997
NC_037349.1	16398781	C	T	ZKSCAN7	p.Leu360Phe	Missense	0/1	0/1	0/1	0/1	0/1	0/1	1/1	0/1	./.	0/1	0/0	0/0	0/0	0/0	0/1	0/0	0/0	0/0	0/0	0/0	0/1	0/0	0	7	10	4	0.00386997
NC_037349.1	16829220	C	T	IL17RC	p.Val630Ile	Missense	0/1	0/1	0/1	0/1	0/1	0/1	0/1	./.	0/1	0/1	0/0	0/0	0/0	0/0	1/1	0/0	0/1	0/0	0/0	0/0	0/0	0/0	0	7	10	4	0.00386997
NC_037352.1	2505870	C	T	LOC100139916	p.Thr198Met	Missense	0/1	0/1	0/1	0/1	0/1	0/1	0/1	0/0	0/1	0/0	0/0	0/1	0/1	./.	0/0	0/0	0/0	0/0	0/0	0/0	0/0	0/1	0	7	10	4	0.00386997
NC_037352.1	2505887	G	C	LOC100139916	p.Val204Leu	Missense	0/1	0/1	0/1	0/1	0/1	0/1	0/1	0/0	0/1	0/0	0/0	0/1	0/1	./.	0/0	0/0	0/0	0/0	0/0	0/0	0/0	0/1	0	7	10	4	0.00386997
NC_037335.1	83727849	A	G	LOC112447830	p.Arg560Gly	Missense	0/1	0/1	./.	0/1	0/1	0/1	0/1	0/1	0/0	0/0	0/0	0/1	0/0	0/0	0/0	0/0	0/1	0/1	0/0	0/0	0/0	0/0	0	6	11	4	0.00386997
NC_037335.1	98504895	C	T	ELP1	p.Ser864Asn	Missense	0/1	0/1	./.	0/1	0/1	0/1	0/1	0/1	0/0	0/0	0/0	0/1	0/1	0/0	0/0	0/0	0/0	0/1	0/0	0/0	0/0	0/0	0	6	11	4	0.00386997
NC_037335.1	110301130	T	G	TRAF1	p.Asn187Thr	Missense	0/1	0/1	0/1	./.	0/1	0/1	0/1	0/1	0/0	0/0	0/0	0/0	0/0	0/0	0/0	0/1	0/0	0/1	0/0	0/0	0/1	0/0	0	6	11	4	0.00386997
NC_037343.1	79531793	G	C	LOC101905351	p.Cys508Ser	Missense	0/0	./.	0/0	0/0	0/0	0/0	0/0	0/0	0/1	0/0	0/1	0/1	0/1	0/1	0/1	0/1	0/1	0/1	0/1	1/1	0/0	0/0	6	0	4	11	0.00386997
NC_037343.1	79564511	T	C	KIF21B	p.Met837Val	Missense	./.	0/0	0/0	0/0	0/0	0/0	0/0	0/0	0/1	0/0	0/1	0/1	0/1	0/1	0/1	0/1	0/1	0/0	1/1	0/1	0/0	0/1	6	0	4	11	0.00386997
NC_037343.1	80925153	A	G	LAD1	p.Lys146Arg	Missense	./.	0/0	0/0	0/0	0/0	0/0	0/0	0/0	0/1	0/0	0/1	0/1	0/1	0/0	0/1	0/1	0/1	0/1	0/1	0/1	0/0	0/1	6	0	4	11	0.00386997
NC_037343.1	80925170	A	G	LAD1	p.Lys152Glu	Missense	./.	0/0	0/0	0/0	0/0	0/0	0/0	0/0	0/1	0/0	0/1	0/1	0/1	0/0	0/1	0/1	0/1	0/1	0/1	0/1	0/0	0/1	6	0	4	11	0.00386997
NC_037344.1	70697954	T	C	LOC112441499	p.Asn49Ser	Missense	0/1	0/1	0/1	0/1	0/1	0/1	./.	0/0	0/1	0/0	0/0	1/1	0/0	0/1	0/0	0/0	0/0	0/0	0/1	0/0	0/0	0/0	0	6	11	4	0.00386997
NC_037349.1	13309212	C	G	LOC786139	p.Asn203Lys	Missense	0/1	0/1	./.	0/1	0/1	0/1	0/1	0/1	0/1	0/0	0/0	0/0	0/0	0/0	0/1	0/0	0/1	0/0	0/0	0/0	0/0	0/0	0	6	11	4	0.00386997
NC_037349.1	14572382	C	G	CCK	p.Gln73His	Missense	0/1	0/1	0/1	0/1	./.	0/1	0/1	0/1	0/1	0/1	0/0	0/0	0/0	0/0	0/0	0/0	0/1	0/0	0/0	0/0	0/0	0/0	0	6	11	4	0.00386997
NC_037329.1	107183798	G	A	ANKZF1	p.Glu363Lys	Missense	0/0	0/0	0/0	0/0	0/0	0/0	0/0	0/1	0/0	0/1	0/1	0/1	0/0	0/1	0/1	0/0	0/1	0/1	0/1	0/1	0/1	0/0	7	0	4	11	0.00386997
NC_037332.1	56614372	T	A	LOC100138638	p.Met9Leu	Missense	0/0	0/0	0/0	0/0	0/0	0/0	0/0	0/0	0/1	0/1	0/1	0/1	0/0	0/1	0/1	0/1	0/1	0/0	0/0	0/1	0/1	0/1	7	0	4	11	0.00386997
NC_037335.1	83728109	C	G	LOC112447830	p.Asn646Lys	Missense	0/1	0/1	0/1	0/1	0/1	0/1	0/1	0/1	0/0	0/0	0/0	0/1	0/0	0/0	0/0	0/0	0/1	0/1	0/0	0/0	0/0	0/0	0	7	11	4	0.00386997
NC_037335.1	83728111	A	G	LOC112447830	p.Asp647Gly	Missense	0/1	0/1	0/1	0/1	0/1	0/1	0/1	0/1	0/0	0/0	0/0	0/1	0/0	0/0	0/0	0/0	0/1	0/1	0/0	0/0	0/0	0/0	0	7	11	4	0.00386997
NC_037335.1	83729370	G	A	LOC112447830	p.Val1067Ile	Missense	0/1	0/1	0/1	0/1	0/1	0/1	0/1	0/0	0/0	0/0	0/0	0/1	0/1	0/0	0/0	0/0	0/1	0/1	0/0	0/0	0/0	0/0	0	7	11	4	0.00386997
NC_037335.1	83730256	A	C	LOC112447830	p.Glu1362Ala	Missense	0/1	0/1	0/1	0/1	0/1	0/1	0/1	0/1	0/0	0/0	0/0	0/1	0/1	0/0	0/0	0/0	0/1	0/0	0/0	0/0	0/0	0/0	0	7	11	4	0.00386997
NC_037335.1	83970006	A	G	CENPP	p.Asn46Asp	Missense	0/1	0/1	0/1	0/1	0/1	0/1	0/1	0/1	0/0	0/0	0/0	0/1	0/1	0/0	0/0	0/0	1/1	0/0	0/0	0/0	0/0	0/0	0	7	11	4	0.00386997
NC_037335.1	84020121	T	C	OGN	p.Ile295Val	Missense	0/1	0/1	0/1	0/1	0/1	0/1	0/1	0/1	0/0	0/0	0/0	0/1	0/1	0/0	0/0	0/0	0/1	0/0	0/0	0/0	0/0	0/0	0	7	11	4	0.00386997
NC_037335.1	84908407	G	A	PHF2	p.Val12Met	Missense	0/1	0/1	0/1	0/1	0/1	0/1	0/1	0/1	0/0	0/0	0/0	0/0	0/1	0/0	0/0	0/0	0/1	0/1	0/0	0/0	0/0	0/0	0	7	11	4	0.00386997
NC_037335.1	86085924	C	A	ROR2	p.Ala32Glu	Missense	0/1	0/1	0/1	0/1	0/1	0/1	0/1	0/1	0/0	0/0	0/0	0/0	0/1	0/0	0/0	0/0	0/1	0/1	0/0	0/0	0/0	0/0	0	7	11	4	0.00386997
NC_037335.1	86449965	G	A	NFIL3	p.Val418Met	Missense	0/1	0/1	0/1	0/1	0/1	0/1	0/1	0/1	0/0	0/0	0/0	0/0	0/1	0/0	0/0	0/0	0/1	0/1	0/0	0/0	0/0	0/0	0	7	11	4	0.00386997
NC_037335.1	94312759	C	G	LOC513099	p.Val30Leu	Missense	0/1	0/1	0/1	0/1	0/1	0/1	0/1	0/1	0/0	0/0	0/0	0/1	0/1	0/0	0/0	0/0	0/0	0/1	0/0	0/0	0/0	0/0	0	7	11	4	0.00386997
NC_037335.1	95509952	G	A	TMEM38B	p.Val147Ile	Missense	0/1	0/1	0/1	0/1	0/1	1/1	0/1	0/1	0/0	0/0	0/0	0/0	0/1	0/0	0/0	0/0	0/0	0/1	0/0	0/0	0/0	0/1	0	7	11	4	0.00386997
NC_037335.1	98505229	T	C	ELP1	p.Lys860Glu	Missense	0/1	0/1	0/1	0/1	1/1	0/1	0/1	0/1	0/0	0/0	0/0	1/1	1/1	0/0	0/0	0/0	0/0	0/1	0/0	0/0	0/0	0/0	0	7	11	4	0.00386997
NC_037335.1	99747615	A	G	C8H9orf152	p.Val234Ala	Missense	0/1	0/1	0/1	0/1	1/1	0/1	0/1	0/1	0/0	0/1	0/0	0/0	0/1	0/0	0/0	0/0	0/0	0/1	0/0	0/0	0/0	0/0	0	7	11	4	0.00386997
NC_037335.1	99747716	C	G	C8H9orf152	p.Lys200Asn	Missense	0/1	0/1	0/1	0/1	0/1	0/1	0/1	1/1	0/0	0/1	0/0	0/0	0/1	0/0	0/0	0/0	0/0	0/1	0/0	0/0	0/0	0/0	0	7	11	4	0.00386997
NC_037335.1	99747904	C	T	C8H9orf152	p.Val138Ile	Missense	0/1	0/1	0/1	0/1	0/1	0/1	1/1	0/1	0/0	0/1	0/0	0/0	1/1	0/0	0/0	0/0	0/0	0/1	0/0	0/0	0/0	0/0	0	7	11	4	0.00386997
NC_037335.1	99747924	C	T	C8H9orf152	p.Arg131His	Missense	0/1	0/1	0/1	0/1	0/1	0/1	1/1	0/1	0/0	0/1	0/0	0/0	0/1	0/0	0/0	0/0	0/0	0/1	0/0	0/0	0/0	0/0	0	7	11	4	0.00386997
NC_037335.1	99748014	A	G	C8H9orf152	p.Met101Thr	Missense	0/1	0/1	0/1	0/1	1/1	0/1	1/1	0/1	0/0	0/1	0/0	0/0	0/1	0/0	0/0	0/0	0/0	0/1	0/0	0/0	0/0	0/0	0	7	11	4	0.00386997
NC_037335.1	101788082	A	G	HSDL2	p.Ile262Val	Missense	0/1	0/1	0/1	0/1	0/1	0/1	0/1	0/1	0/0	0/0	0/0	0/0	0/1	0/0	0/0	0/1	0/0	0/1	0/0	0/0	0/0	0/0	0	7	11	4	0.00386997
NC_037335.1	102543573	C	T	RNF183	p.Met272Ile	Missense	0/1	0/1	0/1	0/1	0/1	0/1	0/1	0/1	0/0	0/0	0/0	0/0	0/1	0/0	0/1	0/0	0/0	0/1	0/0	0/0	0/0	0/0	0	7	11	4	0.00386997
NC_037335.1	103502814	C	T	COL27A1	p.Thr1235Met	Missense	0/1	0/1	0/1	0/1	0/1	0/1	0/1	0/1	0/0	0/0	0/0	0/0	1/1	0/0	0/1	0/1	0/0	0/0	0/0	0/0	0/0	0/0	0	7	11	4	0.00386997
NC_037335.1	103841990	C	T	TEX48	p.Gly66Glu	Missense	0/1	0/1	0/1	0/1	0/1	0/1	0/1	0/0	0/0	0/0	0/0	0/0	0/1	0/0	0/1	0/1	0/0	0/1	0/0	0/0	0/0	0/0	0	7	11	4	0.00386997
NC_037335.1	109888908	T	C	CDK5RAP2	p.Thr905Ala	Missense	0/1	0/1	0/1	1/1	0/1	0/1	0/1	0/0	0/0	0/0	0/0	0/0	0/1	0/0	0/0	0/0	0/0	0/1	0/0	0/1	0/1	0/0	0	7	11	4	0.00386997
NC_037335.1	109888916	A	G	CDK5RAP2	p.Leu902Pro	Missense	0/1	0/1	0/1	1/1	0/1	0/1	0/1	0/0	0/0	0/0	0/0	0/0	0/1	0/0	0/0	0/0	0/0	0/1	0/0	0/1	0/1	0/0	0	7	11	4	0.00386997
NC_037335.1	110193958	C	T	LOC101904668	p.Arg343Cys	Missense	0/1	0/1	0/1	0/1	0/1	0/1	0/1	0/1	0/0	0/0	0/0	0/0	0/0	0/0	0/0	0/1	0/0	0/1	0/0	0/0	0/1	0/0	0	7	11	4	0.00386997
NC_037335.1	110358894	A	G	C5	p.Val1239Ala	Missense	1/1	0/1	0/1	0/1	1/1	0/1	0/1	0/1	0/0	0/0	0/0	0/0	0/1	0/0	0/0	0/1	0/0	0/0	0/0	0/0	0/1	0/0	0	7	11	4	0.00386997
NC_037335.1	110371672	T	C	C5	p.Met1068Val	Missense	0/1	0/1	0/1	0/1	0/1	0/1	0/1	0/1	0/0	0/0	0/0	0/0	0/1	0/0	0/0	0/0	0/0	0/1	0/0	0/0	0/1	0/0	0	7	11	4	0.00386997
NC_037335.1	110435895	C	T	C5	p.Gly5Ser	Missense	0/1	0/1	0/1	0/1	0/1	0/1	0/1	0/1	0/0	0/0	0/0	0/0	0/1	0/0	0/0	0/1	0/0	0/0	0/0	0/0	0/1	0/0	0	7	11	4	0.00386997
NC_037335.1	110527254	C	A	CNTRL	p.Thr329Asn	Missense	0/1	0/1	0/1	0/1	0/1	0/1	0/1	0/1	0/0	0/0	0/0	0/0	0/1	0/0	0/0	0/1	0/0	0/0	0/0	0/0	0/1	0/0	0	7	11	4	0.00386997
NC_037335.1	110538581	T	G	CNTRL	p.Ile528Met	Missense	0/1	0/1	0/1	0/1	0/1	0/1	0/1	0/1	0/0	0/0	0/0	0/0	0/1	0/0	0/0	0/1	0/0	0/1	0/0	0/0	0/0	0/0	0	7	11	4	0.00386997
NC_037335.1	110592423	G	A	CNTRL	p.Gly2331Asp	Missense	1/1	0/1	0/1	0/1	0/1	0/1	0/1	0/0	0/0	0/0	0/0	0/0	0/1	0/0	0/0	0/1	0/0	0/1	0/0	0/0	0/1	0/0	0	7	11	4	0.00386997
NC_037335.1	112985353	T	C	LOC100139638	p.Gln446Arg	Missense	0/1	0/1	0/1	1/1	1/1	0/1	0/1	0/1	0/0	0/0	0/0	0/0	0/1	0/0	0/0	1/1	0/0	0/0	0/0	0/0	0/1	0/0	0	7	11	4	0.00386997
NC_037335.1	113015994	T	C	LOC100139638	p.Thr167Ala	Missense	0/1	0/1	0/1	1/1	0/1	0/1	0/1	0/1	0/0	0/0	0/0	0/1	0/1	0/0	0/0	0/1	0/0	0/0	0/0	0/0	0/0	0/0	0	7	11	4	0.00386997
NC_037335.1	113019700	A	G	LOC100139638	p.Phe47Leu	Missense	0/1	0/1	0/1	1/1	0/1	0/1	0/1	0/1	0/0	0/0	0/0	0/0	0/1	0/0	0/0	0/1	0/0	0/1	0/0	0/0	0/0	0/0	0	7	11	4	0.00386997
NC_037343.1	79726395	A	G	IGFN1	p.His270Arg	Missense	0/0	0/0	0/0	0/0	0/0	0/0	0/0	0/0	0/1	0/0	0/1	0/1	0/1	0/1	0/1	0/1	0/1	0/0	0/1	0/1	0/0	0/1	7	0	4	11	0.00386997
NC_037343.1	79853502	C	A	LOC112441773	p.Pro337Thr	Missense	0/0	0/0	0/0	0/0	0/0	0/0	0/0	0/0	0/1	0/0	0/1	0/1	0/1	0/1	0/1	0/0	0/1	0/1	0/1	0/1	0/0	0/1	7	0	4	11	0.00386997
NC_037343.1	79880037	G	A	ADIPOR1	p.Arg126Lys	Missense	0/0	0/0	0/0	0/0	0/0	0/0	0/0	0/0	0/1	0/0	0/1	0/1	0/0	0/1	1/1	0/1	0/1	0/1	0/1	0/1	0/0	0/1	7	0	4	11	0.00386997
NC_037345.1	57916716	A	G	LOC787309	p.Lys251Arg	Missense	0/0	0/0	0/0	0/0	0/0	0/0	0/0	0/0	0/0	0/1	1/1	0/1	0/1	0/0	0/1	0/1	0/1	0/0	0/1	0/1	0/1	1/1	7	0	4	11	0.00386997
NC_037349.1	13299101	A	C	LOC786139	p.Gln27Pro	Missense	0/1	0/1	0/1	0/1	0/1	1/1	0/1	0/1	0/1	0/0	0/0	0/0	0/0	0/0	0/1	0/0	0/0	0/0	0/0	0/0	0/1	0/0	0	7	11	4	0.00386997
NC_037349.1	14774458	C	G	NKTR	p.Thr812Ser	Missense	0/1	0/1	0/1	0/1	0/1	0/1	0/1	0/1	1/1	0/0	0/0	0/0	0/0	0/0	0/0	0/0	0/1	0/0	0/0	0/0	0/1	0/0	0	7	11	4	0.00386997
NC_037349.1	15585572	A	G	ABHD5	p.Met1?	Start_lost	0/1	1/1	0/1	0/1	0/1	0/1	0/1	0/1	0/0	0/0	0/0	0/0	0/0	0/0	0/1	0/0	0/1	0/0	0/0	0/0	1/1	0/0	0	7	11	4	0.00386997
NC_037349.1	15624845	G	A	ABHD5	p.Asp319Asn	Missense	0/1	0/1	0/1	0/1	0/1	0/1	0/1	0/0	0/1	0/0	0/0	0/0	0/0	0/0	0/1	0/0	0/1	0/0	0/0	0/0	0/1	0/0	0	7	11	4	0.00386997
NC_037349.1	16375736	T	C	ZNF852	p.Lys303Arg	Missense	0/1	0/1	0/1	0/1	0/1	0/1	0/1	0/1	0/1	0/0	0/0	0/0	0/0	0/0	0/1	0/0	0/1	0/0	0/0	0/0	0/0	0/0	0	7	11	4	0.00386997
NC_037349.1	16442345	G	A	ZNF197	p.Gly327Asp	Missense	0/1	0/1	0/1	0/1	0/1	0/1	0/1	0/1	0/0	0/1	0/0	0/0	0/0	0/0	0/0	0/0	0/1	0/0	0/0	0/0	0/1	0/0	0	7	11	4	0.00386997
NC_037349.1	16888853	T	G	TTLL3	p.Gln898Pro	Missense	0/1	0/1	0/1	0/1	0/1	0/1	0/1	0/1	0/1	0/0	0/0	0/0	0/0	0/0	0/1	0/0	0/0	0/0	0/0	0/0	0/1	0/0	0	7	11	4	0.00386997
NC_037349.1	17230538	T	C	THUMPD3	p.Tyr188Cys	Missense	0/1	0/1	0/1	0/1	0/1	0/1	0/1	0/1	0/1	0/0	0/0	0/0	0/0	0/0	0/1	0/0	0/1	0/0	0/0	0/0	0/0	0/0	0	7	11	4	0.00386997
NC_037349.1	17230653	A	T	THUMPD3	p.Leu150Ile	Missense	0/1	0/1	0/1	0/1	0/1	0/1	0/1	0/0	0/0	1/1	0/0	0/0	0/0	0/0	0/1	0/0	0/1	0/0	0/0	0/0	0/1	0/0	0	7	11	4	0.00386997
NC_037349.1	21214937	T	C	EDEM1	p.Lys218Arg	Missense	0/1	0/1	0/1	0/1	0/1	0/1	0/1	0/1	0/1	1/1	0/0	0/0	0/0	0/0	0/1	0/0	0/0	0/0	0/0	0/0	0/0	0/0	0	7	11	4	0.00386997
NC_037350.1	27639981	G	T	C23H6orf47	p.Lys57Asn	Missense	0/1	0/1	0/1	1/1	0/1	0/1	0/1	0/1	0/0	0/0	0/0	0/0	0/0	0/0	0/0	1/1	0/1	0/0	0/0	1/1	0/0	0/0	0	7	11	4	0.00386997
NC_037352.1	2505843	T	C	LOC100139916	p.Val189Ala	Missense	0/1	0/1	0/1	0/1	0/1	0/1	0/1	0/0	0/1	0/0	0/0	0/1	0/1	0/0	0/0	0/0	0/0	0/0	0/0	0/0	0/0	0/1	0	7	11	4	0.00386997
NC_037352.1	2505849	A	G	LOC100139916	p.Lys191Arg	Missense	0/1	0/1	0/1	0/1	0/1	0/1	0/1	0/0	0/1	0/0	0/0	0/1	0/1	0/0	0/0	0/0	0/0	0/0	0/0	0/0	0/0	0/1	0	7	11	4	0.00386997
NC_037352.1	2505858	T	G	LOC100139916	p.Leu194Trp	Missense	0/1	0/1	0/1	0/1	0/1	0/1	0/1	0/0	0/1	0/0	0/0	1/1	1/1	0/0	0/0	0/0	0/0	0/0	0/0	0/0	0/0	0/1	0	7	11	4	0.00386997
NC_037354.1	33209854	C	G	ADRB3	p.Glu421Gln	Missense	0/1	0/1	0/1	0/1	0/1	0/1	1/1	0/0	0/1	0/0	0/0	0/0	0/1	0/0	0/1	0/0	0/0	0/0	0/0	0/0	0/1	0/0	0	7	11	4	0.00386997
NC_037354.1	33525152	T	C	LOC104976117	p.Ser126Pro	Missense	0/1	0/1	0/1	0/1	0/1	0/1	1/1	0/0	0/0	0/0	0/0	0/0	1/1	0/1	0/1	0/0	0/0	0/0	0/0	0/1	0/0	0/0	0	7	11	4	0.00386997
NC_037328.1	157548762	G	C	PRDM9	p.Ala381Gly	Missense	0/0	0/0	0/0	0/0	1/1	0/1	0/0	0/1	0/1	0/1	0/1	0/1	0/0	0/1	0/1	0/1	0/1	1/1	1/1	0/1	0/1	0/1	5	2	1	14	0.0043156
NC_037329.1	97523921	A	C	MAP2	p.Lys567Asn	Missense	0/1	0/1	0/0	0/1	0/0	0/1	0/1	0/0	0/0	0/0	0/0	0/0	0/0	0/0	0/1	0/0	0/0	0/0	0/0	0/0	0/0	0/0	2	5	14	1	0.0043156
NC_037329.1	129143062	G	A	ELOA	p.Ala726Val	Missense	0/0	0/1	0/1	0/1	0/1	0/0	0/1	0/0	0/0	0/0	0/0	0/0	0/0	0/0	0/0	0/1	0/0	0/0	0/0	0/0	0/0	0/0	2	5	14	1	0.0043156
NC_037331.1	107150843	A	G	LOC787500	p.Gln302Arg	Missense	0/1	0/1	0/1	0/1	0/0	0/1	0/0	0/0	0/0	0/0	0/1	0/0	0/0	0/0	0/0	0/0	0/0	0/0	0/0	0/0	0/0	0/0	2	5	14	1	0.0043156
NC_037334.1	1108294	G	A	RASGEF1C	p.Gly225Arg	Missense	0/1	0/0	0/1	0/1	0/1	0/1	0/0	0/0	0/0	0/0	0/0	0/0	0/0	0/0	0/1	0/0	0/0	0/0	0/0	0/0	0/0	0/0	2	5	14	1	0.0043156
NC_037335.1	94128302	A	G	LOC783328	p.Phe17Leu	Missense	0/0	0/1	1/1	0/1	0/1	0/0	0/1	0/1	0/0	0/0	0/0	0/0	0/0	0/0	0/0	0/0	0/0	0/0	0/0	0/0	0/0	0/0	2	5	14	1	0.0043156
NC_037335.1	94381667	A	C	OR13C3	p.Phe215Val	Missense	0/1	0/0	0/1	0/1	0/1	0/0	0/1	0/0	0/0	0/0	0/0	0/0	0/0	0/0	0/0	0/0	0/0	0/1	0/0	0/0	0/0	0/0	2	5	14	1	0.0043156
NC_037335.1	103574431	C	T	AKNA	p.Ser859Asn	Missense	0/1	1/1	0/0	0/1	0/1	0/1	0/0	0/1	0/0	0/0	0/0	0/0	0/0	0/0	0/0	0/0	0/0	0/0	0/0	0/0	0/0	0/0	2	5	14	1	0.0043156
NC_037338.1	637014	T	C	LOC112448731	p.Ile104Val	Missense	0/1	0/0	0/0	0/1	0/1	0/1	0/1	0/0	0/0	0/0	0/0	0/1	0/0	0/0	0/0	0/0	0/0	0/0	0/0	0/0	0/0	0/0	2	5	14	1	0.0043156
NC_037338.1	637403	G	A	LOC112448731	p.Pro41Leu	Missense	0/1	0/0	0/0	0/1	0/1	0/1	0/1	0/0	0/0	0/0	0/0	0/1	0/0	0/0	0/0	0/0	0/0	0/0	0/0	0/0	0/0	0/0	2	5	14	1	0.0043156
NC_037339.1	70175755	G	A	LOC784305	p.Glu930Lys	Missense	0/1	0/1	0/0	0/1	0/1	0/1	0/0	0/0	0/0	0/0	0/1	0/0	0/0	0/0	0/0	0/0	0/0	0/0	0/0	0/0	0/0	0/0	2	5	14	1	0.0043156
NC_037340.1	66898253	C	T	TTI1	p.Arg69His	Missense	0/1	0/1	0/0	0/0	0/1	0/1	0/1	0/0	0/0	0/0	0/0	0/0	0/0	0/0	0/1	0/0	0/0	0/0	0/0	0/0	0/0	0/0	2	5	14	1	0.0043156
NC_037342.1	46230672	G	A	LOC101903126	p.Arg531Gln	Missense	0/1	0/1	0/0	0/1	0/0	0/1	0/1	0/0	0/0	0/0	0/0	0/0	0/0	0/0	0/0	0/0	0/0	0/0	0/0	0/1	0/0	0/0	2	5	14	1	0.0043156
NC_037342.1	46230686	C	A	LOC101903126	p.Pro536Thr	Missense	0/1	0/1	0/0	0/1	0/0	0/1	0/1	0/0	0/0	0/0	0/0	0/0	0/0	0/0	0/0	0/0	0/0	0/0	0/0	0/1	0/0	0/0	2	5	14	1	0.0043156
NC_037342.1	46357375	C	T	LOC783920	p.Pro714Leu	Missense	0/1	0/0	0/1	0/1	0/0	0/1	0/1	0/0	0/0	0/0	0/0	0/0	0/0	0/0	0/1	0/0	0/0	0/0	0/0	0/0	0/0	0/0	2	5	14	1	0.0043156
NC_037342.1	46357423	C	T	LOC783920	p.Ala730Val	Missense	0/1	0/0	0/1	0/1	0/0	0/1	0/1	0/0	0/0	0/0	0/0	0/0	0/0	0/0	0/0	0/0	0/0	0/1	0/0	0/0	0/0	0/0	2	5	14	1	0.0043156
NC_037345.1	57857146	C	G	ZNF614	p.Thr367Ser	Missense	0/1	0/0	0/1	0/1	0/1	0/0	0/1	0/0	1/1	0/0	0/0	0/0	0/0	0/0	0/0	0/0	0/0	0/0	0/0	0/0	0/0	0/0	2	5	14	1	0.0043156
NC_037345.1	63898134	G	A	ZFP28	p.Thr152Met	Missense	0/1	0/1	0/0	0/1	0/1	0/1	0/0	0/0	0/0	0/0	0/0	0/0	0/0	0/0	0/0	0/0	0/1	0/0	0/0	0/0	0/0	0/0	2	5	14	1	0.0043156
NC_037346.1	57085337	C	G	KIF19	p.Gly734Ala	Missense	0/0	0/0	0/0	0/0	0/1	0/1	0/0	0/1	0/1	0/0	0/1	0/1	0/1	0/1	0/1	0/1	0/1	1/1	0/1	0/1	0/1	0/1	5	2	1	14	0.0043156
NC_037347.1	25959712	C	T	MOCS2	p.Thr15Met	Missense	0/1	0/0	0/1	0/1	0/0	0/1	0/1	0/0	0/0	0/0	0/0	0/0	0/0	0/0	0/1	0/0	0/0	0/0	0/0	0/0	0/0	0/0	2	5	14	1	0.0043156
NC_037347.1	71964460	G	A	LOC524810	p.Ala42Thr	Missense	0/1	0/1	0/0	0/0	0/1	0/1	0/1	0/0	0/0	0/0	0/0	0/0	0/1	0/0	0/0	0/0	0/0	0/0	0/0	0/0	0/0	0/0	2	5	14	1	0.0043156
NC_037347.1	71965198	C	T	LOC524810	p.Pro228Ser	Missense	0/1	0/1	0/0	0/0	0/1	0/1	1/1	0/0	0/1	0/0	0/0	0/0	0/0	0/0	0/0	0/0	0/0	0/0	0/0	0/0	0/0	0/0	2	5	14	1	0.0043156
NC_037349.1	10172112	G	A	STAC	p.Gly77Glu	Missense	1/1	0/1	0/1	0/0	0/0	0/1	0/1	0/0	0/0	0/0	0/0	0/0	0/0	0/0	0/1	0/0	0/0	0/0	0/0	0/0	0/0	0/0	2	5	14	1	0.0043156
NC_037349.1	10627620	G	T	TRANK1	p.Val243Leu	Missense	0/1	0/1	0/1	0/0	0/0	0/1	0/1	0/0	0/1	0/0	0/0	0/0	0/0	0/0	0/0	0/0	0/0	0/0	0/0	0/0	0/0	0/0	2	5	14	1	0.0043156
NC_037349.1	10627627	C	G	TRANK1	p.Thr245Arg	Missense	0/1	0/1	0/1	0/0	0/0	0/1	0/1	0/0	0/1	0/0	0/0	0/0	0/0	0/0	0/0	0/0	0/0	0/0	0/0	0/0	0/0	0/0	2	5	14	1	0.0043156
NC_037349.1	44401881	G	A	FAM208A	p.Ser1631Asn	Missense	0/0	0/1	0/1	0/1	0/1	0/0	0/1	0/0	0/0	0/0	0/0	0/1	0/0	0/0	0/0	0/0	0/0	0/0	0/0	0/0	0/0	0/0	2	5	14	1	0.0043156
NC_037350.1	25902378	C	T	LOC504295	p.Arg197Cys	Missense	1/1	0/0	0/1	0/1	0/1	0/1	0/0	0/0	0/0	0/0	0/0	0/1	0/0	0/0	0/0	0/0	0/0	0/0	0/0	0/0	0/0	0/0	2	5	14	1	0.0043156
NC_037355.1	4263659	A	G	LOC533307	p.Met386Thr	Missense	0/1	0/1	0/0	0/0	0/1	0/1	0/1	0/0	0/1	0/0	0/0	0/0	0/0	0/0	0/0	0/0	0/0	0/0	0/0	0/0	0/0	0/0	2	5	14	1	0.0043156
NC_037356.1	5614265	C	T	LOC112444922	p.Arg377His	Missense	0/1	0/0	0/0	0/0	0/0	0/0	0/1	0/1	0/1	0/1	0/1	0/0	0/1	0/1	0/1	0/1	0/1	0/1	0/1	0/1	0/1	0/1	5	2	1	14	0.0043156
NC_037343.1	79515339	G	A	INAVA	p.Arg621Gln	Missense	0/1	0/0	0/0	0/0	0/0	0/0	0/0	0/0	./.	./.	0/1	0/1	0/1	0/1	0/1	0/1	0/1	0/1	0/1	0/1	0/0	0/1	6	1	2	11	0.00443756
NC_037343.1	79851072	A	G	LOC112441773	p.Met20Val	Missense	0/1	0/0	0/0	0/0	0/0	0/0	0/0	0/0	0/1	./.	0/1	0/1	1/1	0/1	0/1	0/1	0/1	0/1	0/1	./.	0/0	0/1	6	1	2	11	0.00443756
NC_037343.1	79480766	C	A	GPR25	p.Leu187Met	Missense	0/0	0/0	0/0	0/0	0/0	0/0	0/0	0/0	0/1	0/0	0/1	0/1	1/1	1/1	0/1	0/1	0/1	0/0	./.	0/1	0/0	./.	7	0	4	9	0.00472136
NC_037354.1	16436620	C	T	FAT1	p.Val3455Met	Missense	0/1	0/1	0/1	0/1	0/1	0/1	0/1	0/0	0/1	0/0	0/0	0/1	0/1	0/0	0/0	0/0	./.	0/1	0/0	0/0	0/0	./.	0	7	9	4	0.00472136
NC_037329.1	89135026	A	G	AOX1	p.Ser649Gly	Missense	1/1	0/0	0/0	1/1	0/0	0/0	1/1	0/1	1/1	0/1	1/1	0/1	1/1	1/1	0/1	1/1	1/1	1/1	1/1	1/1	0/1	1/1	4	3	0	15	0.00478469
NC_037329.1	89135033	C	A	AOX1	p.Thr651Asn	Missense	1/1	0/0	0/0	1/1	0/0	0/0	1/1	0/1	1/1	0/1	1/1	0/1	1/1	1/1	0/1	1/1	1/1	1/1	1/1	1/1	0/1	1/1	4	3	0	15	0.00478469
NC_037329.1	89135045	A	G	AOX1	p.Asp655Gly	Missense	1/1	0/0	0/0	1/1	0/0	0/0	1/1	0/1	1/1	0/1	1/1	0/1	1/1	1/1	0/1	1/1	1/1	1/1	1/1	1/1	0/1	1/1	4	3	0	15	0.00478469
NC_037330.1	11067127	C	G	SPTA1	p.Gln1592Glu	Missense	0/1	0/1	0/0	0/1	0/0	0/0	0/1	0/0	0/0	0/0	0/0	0/0	0/0	0/0	0/0	0/0	0/0	0/0	0/0	0/0	0/0	0/0	3	4	15	0	0.00478469
NC_037330.1	11860442	C	G	CD1A	p.Trp268Ser	Missense	0/0	0/0	0/1	0/1	0/1	0/0	0/0	0/1	1/1	0/1	1/1	1/1	1/1	0/1	0/1	0/1	1/1	1/1	1/1	1/1	0/1	0/1	4	3	0	15	0.00478469
NC_037331.1	112873752	A	C	GIMAP8	p.Lys619Asn	Missense	0/1	0/0	0/0	0/1	0/1	0/1	0/0	0/0	0/0	0/0	0/0	0/0	0/0	0/0	0/0	0/0	0/0	0/0	0/0	0/0	0/0	0/0	3	4	15	0	0.00478469
NC_037331.1	112873753	C	A	GIMAP8	p.Leu620Ile	Missense	0/1	0/0	0/0	0/1	0/1	0/1	0/0	0/0	0/0	0/0	0/0	0/0	0/0	0/0	0/0	0/0	0/0	0/0	0/0	0/0	0/0	0/0	3	4	15	0	0.00478469
NC_037331.1	113239071	G	A	LOC768255	p.Arg131His	Missense	0/1	0/0	0/0	0/0	0/1	0/1	0/1	0/0	0/0	0/0	0/0	0/0	0/0	0/0	0/0	0/0	0/0	0/0	0/0	0/0	0/0	0/0	3	4	15	0	0.00478469
NC_037331.1	113239077	C	T	LOC768255	p.Thr133Met	Missense	0/1	0/0	0/0	0/0	0/1	0/1	0/1	0/0	0/0	0/0	0/0	0/0	0/0	0/0	0/0	0/0	0/0	0/0	0/0	0/0	0/0	0/0	3	4	15	0	0.00478469
NC_037335.1	11531221	A	G	TOPORS	p.His682Arg	Missense	0/0	0/1	0/1	0/0	0/0	0/0	0/1	0/1	0/1	0/1	0/1	0/1	0/1	1/1	0/1	0/1	0/1	1/1	0/1	0/1	0/1	0/1	4	3	0	15	0.00478469
NC_037335.1	93894517	C	T	LOC101906978	p.Leu548Phe	Missense	0/0	0/0	0/1	0/1	0/0	0/1	0/1	0/0	0/0	0/0	0/0	0/0	0/0	0/0	0/0	0/0	0/0	0/0	0/0	0/0	0/0	0/0	3	4	15	0	0.00478469
NC_037335.1	110071160	C	A	MEGF9	p.Arg244Leu	Missense	0/1	0/1	0/1	0/0	0/1	0/0	0/0	0/0	0/0	0/0	0/0	0/0	0/0	0/0	0/0	0/0	0/0	0/0	0/0	0/0	0/0	0/0	3	4	15	0	0.00478469
NC_037335.1	110860751	G	A	DCDC2C	p.Arg432Trp	Missense	0/0	0/1	0/0	0/1	0/0	0/1	0/1	0/0	0/0	0/0	0/0	0/0	0/0	0/0	0/0	0/0	0/0	0/0	0/0	0/0	0/0	0/0	3	4	15	0	0.00478469
NC_037339.1	68970895	G	A	DCT	p.Arg419Trp	Missense	0/0	0/0	0/1	0/1	0/0	0/1	0/1	0/0	0/0	0/0	0/0	0/0	0/0	0/0	0/0	0/0	0/0	0/0	0/0	0/0	0/0	0/0	3	4	15	0	0.00478469
NC_037339.1	71156210	C	T	LOC522174	p.Val863Met	Missense	0/1	0/1	0/0	0/1	0/1	0/0	0/0	0/0	0/0	0/0	0/0	0/0	0/0	0/0	0/0	0/0	0/0	0/0	0/0	0/0	0/0	0/0	3	4	15	0	0.00478469
NC_037339.1	71156221	G	C	LOC522174	p.Thr859Ser	Missense	0/0	0/1	0/0	0/1	0/1	0/1	0/0	0/0	0/0	0/0	0/0	0/0	0/0	0/0	0/0	0/0	0/0	0/0	0/0	0/0	0/0	0/0	3	4	15	0	0.00478469
NC_037339.1	72824854	T	C	LOC100337390	p.Glu293Gly	Missense	0/0	0/0	0/1	0/1	0/1	0/0	0/0	0/1	0/1	0/1	0/1	0/1	0/1	0/1	0/1	0/1	0/1	0/1	0/1	0/1	0/1	0/1	4	3	0	15	0.00478469
NC_037340.1	62669267	C	T	BPIFA4	p.Thr46Met	Missense	0/0	0/0	0/1	0/1	0/1	0/1	0/0	0/0	0/0	0/0	0/0	0/0	0/0	0/0	0/0	0/0	0/0	0/0	0/0	0/0	0/0	0/0	3	4	15	0	0.00478469
NC_037342.1	46357291	T	C	LOC783920	p.Met686Thr	Missense	0/0	0/0	0/1	0/1	0/1	0/1	0/0	0/0	0/0	0/0	0/0	0/0	0/0	0/0	0/0	0/0	0/0	0/0	0/0	0/0	0/0	0/0	3	4	15	0	0.00478469
NC_037342.1	46357292	G	A	LOC783920	p.Met686Ile	Missense	0/0	0/0	0/1	0/1	0/0	0/1	0/1	0/0	0/0	0/0	0/0	0/0	0/0	0/0	0/0	0/0	0/0	0/0	0/0	0/0	0/0	0/0	3	4	15	0	0.00478469
NC_037342.1	46357299	C	A	LOC783920	p.Pro689Thr	Missense	0/0	0/0	0/1	0/1	0/0	0/1	0/1	0/0	0/0	0/0	0/0	0/0	0/0	0/0	0/0	0/0	0/0	0/0	0/0	0/0	0/0	0/0	3	4	15	0	0.00478469
NC_037343.1	2875677	C	T	RBBP5	p.Glu458Lys	Missense	0/1	0/1	0/0	0/1	0/0	0/1	0/0	0/0	0/0	0/0	0/0	0/0	0/0	0/0	0/0	0/0	0/0	0/0	0/0	0/0	0/0	0/0	3	4	15	0	0.00478469
NC_037345.1	2893450	G	A	ADAT1	p.Arg527Trp	Missense	0/1	0/0	0/0	0/1	0/1	0/1	0/0	0/0	0/0	0/0	0/0	0/0	0/0	0/0	0/0	0/0	0/0	0/0	0/0	0/0	0/0	0/0	3	4	15	0	0.00478469
NC_037345.1	22616518	C	A	IRX3	p.Gly330Cys	Missense	0/0	0/0	0/0	0/1	0/1	0/1	0/1	0/0	0/0	0/0	0/0	0/0	0/0	0/0	0/0	0/0	0/0	0/0	0/0	0/0	0/0	0/0	3	4	15	0	0.00478469
NC_037346.1	46523908	A	G	EFCAB13	p.Arg796Gly	Missense	0/0	0/0	0/1	0/1	0/1	0/0	0/1	0/0	0/0	0/0	0/0	0/0	0/0	0/0	0/0	0/0	0/0	0/0	0/0	0/0	0/0	0/0	3	4	15	0	0.00478469
NC_037348.1	42057417	C	G	NUBPL	p.Pro58Ala	Missense	0/1	0/0	0/1	0/0	0/1	0/0	0/1	0/0	0/0	0/0	0/0	0/0	0/0	0/0	0/0	0/0	0/0	0/0	0/0	0/0	0/0	0/0	3	4	15	0	0.00478469
NC_037349.1	10683298	G	T	TRANK1	p.Ala2685Ser	Missense	0/0	0/1	0/1	0/0	0/0	0/1	0/1	0/0	0/0	0/0	0/0	0/0	0/0	0/0	0/0	0/0	0/0	0/0	0/0	0/0	0/0	0/0	3	4	15	0	0.00478469
NC_037349.1	14775726	C	T	NKTR	p.Leu1235Phe	Missense	0/1	0/0	0/0	0/1	0/0	0/1	0/1	0/0	0/0	0/0	0/0	0/0	0/0	0/0	0/0	0/0	0/0	0/0	0/0	0/0	0/0	0/0	3	4	15	0	0.00478469
NC_037349.1	23211922	C	T	IL5RA	p.Ala177Val	Missense	0/0	0/1	0/0	0/1	0/0	0/1	0/1	0/0	0/0	0/0	0/0	0/0	0/0	0/0	0/0	0/0	0/0	0/0	0/0	0/0	0/0	0/0	3	4	15	0	0.00478469
NC_037350.1	43886	C	T	LOC112443721	p.Glu6Lys	Missense	0/1	0/1	0/0	0/1	0/1	0/0	0/0	0/0	0/0	0/0	0/0	0/0	0/0	0/0	0/0	0/0	0/0	0/0	0/0	0/0	0/0	0/0	3	4	15	0	0.00478469
NC_037350.1	25949856	A	G	LOC783151	p.Asn18Ser	Missense	0/0	0/0	0/1	0/1	0/0	0/1	0/0	0/1	0/1	0/1	0/1	0/1	0/1	0/1	0/1	0/1	0/1	0/1	0/1	0/1	0/1	0/1	4	3	0	15	0.00478469
NC_037350.1	29831504	C	T	LOC788663	p.Thr87Met	Missense	0/0	0/1	0/0	0/1	0/1	0/0	0/1	0/0	0/0	0/0	0/0	0/0	0/0	0/0	0/0	0/0	0/0	0/0	0/0	0/0	0/0	0/0	3	4	15	0	0.00478469
NC_037350.1	31828639	C	T	HIST1H2AC_1	p.Arg100His	Missense	0/1	0/0	0/0	0/0	0/1	0/1	0/1	0/0	0/0	0/0	0/0	0/0	0/0	0/0	0/0	0/0	0/0	0/0	0/0	0/0	0/0	0/0	3	4	15	0	0.00478469
NC_037352.1	2584134	C	T	LOC788915	p.His189Tyr	Missense	0/0	0/1	0/0	0/1	0/1	0/1	0/0	0/0	0/0	0/0	0/0	0/0	0/0	0/0	0/0	0/0	0/0	0/0	0/0	0/0	0/0	0/0	3	4	15	0	0.00478469
NC_037355.1	195481	T	C	LOC104968693	p.Leu83Ser	Missense	0/1	0/0	0/1	0/0	0/1	0/1	0/0	0/0	0/0	0/0	0/0	0/0	0/0	0/0	0/0	0/0	0/0	0/0	0/0	0/0	0/0	0/0	3	4	15	0	0.00478469
NC_037357.1	16797443	C	T	LOC783491	p.Pro132Ser	Missense	0/1	0/1	0/0	0/1	0/0	0/0	0/1	0/0	0/0	0/0	0/0	0/0	0/0	0/0	0/0	0/0	0/0	0/0	0/0	0/0	0/0	0/0	3	4	15	0	0.00478469
NC_037328.1	40949523	A	G	LOC782966	p.Ile146Val	Missense	0/0	0/0	0/0	0/0	0/0	0/0	0/0	0/0	0/1	0/0	0/0	0/1	0/1	0/0	0/1	0/1	0/1	0/0	0/1	0/1	0/1	0/1	7	0	5	10	0.00534759
NC_037328.1	66989477	A	G	DTX3L	p.Asn79Asp	Missense	0/0	0/0	0/0	0/0	0/0	0/0	0/0	0/1	0/0	0/0	0/1	0/1	0/1	0/1	0/1	0/1	0/0	0/0	0/1	0/1	1/1	0/0	7	0	5	10	0.00534759
NC_037329.1	107420462	C	T	SPEG	p.Pro2974Leu	Missense	0/0	0/0	0/0	0/0	0/0	0/0	0/0	0/1	0/0	0/1	0/0	0/1	0/0	0/1	0/1	0/0	1/1	0/1	0/1	0/1	0/0	0/1	7	0	5	10	0.00534759
NC_037329.1	107484267	T	C	OBSL1	p.Ile1363Val	Missense	0/0	0/0	0/0	0/0	0/0	0/0	0/0	0/1	0/0	0/1	0/1	0/1	0/0	0/0	0/1	0/0	0/1	0/1	0/1	0/0	0/1	0/1	7	0	5	10	0.00534759
NC_037331.1	10451781	G	A	SAMD9	p.Arg1068Cys	Missense	0/0	0/0	0/0	0/0	0/0	0/0	0/0	0/1	0/0	0/0	0/0	0/1	0/1	0/1	0/0	0/1	0/1	0/1	0/1	1/1	0/0	0/1	7	0	5	10	0.00534759
NC_037332.1	56383420	C	T	MYO1A	p.Arg169*	Stop_gained	0/0	0/0	0/0	0/0	0/0	0/0	0/0	0/0	0/1	0/0	0/1	0/1	0/0	0/1	0/1	0/1	0/1	0/0	0/0	0/1	0/1	0/1	7	0	5	10	0.00534759
NC_037332.1	56383438	A	T	MYO1A	p.Arg175*	Stop_gained	0/0	0/0	0/0	0/0	0/0	0/0	0/0	0/0	0/1	0/0	0/1	0/1	0/0	0/1	0/1	0/1	0/1	0/0	0/0	0/1	0/1	0/1	7	0	5	10	0.00534759
NC_037332.1	65547211	T	A	SYCP3	p.Arg23Ser	Missense	0/1	0/1	0/1	0/1	0/1	1/1	0/1	0/1	0/1	0/0	0/0	0/1	0/1	0/0	0/0	0/0	0/0	0/0	0/0	0/1	0/0	0/0	0	7	10	5	0.00534759
NC_037335.1	25506832	T	C	ADAMTSL1	p.His761Arg	Missense	0/0	0/0	0/0	0/0	0/0	0/0	0/0	1/1	0/0	0/1	0/0	0/1	0/0	0/1	0/0	0/1	0/1	0/1	0/1	1/1	0/1	0/0	7	0	5	10	0.00534759
NC_037335.1	83161928	C	T	HABP4	p.Pro126Leu	Missense	0/1	0/1	0/1	0/1	0/1	0/1	0/1	0/0	0/1	0/0	0/0	0/1	0/1	0/0	0/0	0/0	0/1	0/1	0/0	0/0	0/0	0/0	0	7	10	5	0.00534759
NC_037335.1	83169318	G	A	HABP4	p.Arg232Lys	Missense	0/1	0/1	0/1	1/1	0/1	0/1	0/1	0/1	0/0	0/0	0/0	0/1	0/1	0/0	0/0	0/0	1/1	0/1	0/0	0/0	0/0	0/0	0	7	10	5	0.00534759
NC_037335.1	83211597	G	C	CDC14B	p.Thr484Ser	Missense	0/1	0/1	0/1	0/1	0/1	0/1	0/1	0/1	0/0	0/0	0/0	0/1	0/1	0/0	0/0	0/0	0/1	1/1	0/0	0/0	0/0	0/0	0	7	10	5	0.00534759
NC_037335.1	83220988	G	T	CDC14B	p.Leu454Ile	Missense	0/1	0/1	0/1	1/1	0/1	0/1	0/1	0/0	0/1	0/0	0/0	0/1	0/1	0/0	0/0	0/0	1/1	1/1	0/0	0/0	0/0	0/0	0	7	10	5	0.00534759
NC_037335.1	83726212	A	G	LOC112447830	p.His93Arg	Missense	0/1	1/1	0/1	0/1	0/1	0/1	0/1	0/1	0/0	0/0	0/0	0/1	1/1	0/0	0/0	0/0	1/1	0/1	0/0	0/0	0/0	0/0	0	7	10	5	0.00534759
NC_037335.1	83727744	G	A	LOC112447830	p.Ala525Thr	Missense	0/1	0/1	0/1	0/1	0/1	0/1	0/1	0/1	0/0	0/0	0/0	0/1	0/1	0/0	0/0	0/0	0/1	0/1	0/0	0/0	0/0	0/0	0	7	10	5	0.00534759
NC_037335.1	83727765	A	C	LOC112447830	p.Thr532Pro	Missense	0/1	0/1	0/1	0/1	0/1	0/1	0/1	0/1	0/0	0/0	0/0	0/1	0/1	0/0	0/0	0/0	0/1	0/1	0/0	0/0	0/0	0/0	0	7	10	5	0.00534759
NC_037335.1	83728210	A	G	LOC112447830	p.His680Arg	Missense	0/1	0/1	0/1	0/1	0/1	0/1	0/1	0/1	0/0	0/0	0/0	0/1	0/1	0/0	0/0	0/0	0/1	0/1	0/0	0/0	0/0	0/0	0	7	10	5	0.00534759
NC_037335.1	83729454	A	G	LOC112447830	p.Asn1095Asp	Missense	0/1	0/1	0/1	0/1	0/1	0/1	0/1	0/1	0/0	0/0	0/0	0/1	0/1	0/0	0/0	0/0	0/1	0/1	0/0	0/0	0/0	0/0	0	7	10	5	0.00534759
NC_037335.1	83876992	T	C	IARS	p.Ser473Gly	Missense	0/1	0/1	0/1	0/1	0/1	0/1	0/1	0/1	0/0	0/0	0/0	0/1	0/1	0/0	0/0	0/0	0/1	0/1	0/0	0/0	0/0	0/0	0	7	10	5	0.00534759
NC_037335.1	83940630	C	T	NOL8	p.Asp785Asn	Missense	0/1	0/1	0/1	0/1	0/1	0/1	0/1	0/1	0/0	0/0	0/0	0/1	0/1	0/0	0/0	0/0	0/1	0/1	0/0	0/0	0/0	0/0	0	7	10	5	0.00534759
NC_037335.1	83942789	C	T	NOL8	p.Arg474His	Missense	0/1	0/1	0/1	0/1	0/1	0/1	0/1	0/1	0/0	0/0	0/0	0/1	0/1	0/0	0/0	0/0	0/1	0/1	0/0	0/0	0/0	0/0	0	7	10	5	0.00534759
NC_037335.1	84046916	A	G	OMD	p.Ile112Thr	Missense	0/1	0/1	0/1	0/1	0/1	0/1	0/1	0/1	0/0	0/0	0/0	0/1	0/1	0/0	0/0	0/0	0/1	0/1	0/0	0/0	0/0	0/0	0	7	10	5	0.00534759
NC_037335.1	84131528	T	A	ECM2	p.Glu200Val	Missense	0/1	0/1	0/1	0/1	0/1	0/1	0/1	0/1	0/0	0/0	0/0	0/1	0/1	0/0	0/0	0/0	1/1	0/1	0/0	0/0	0/0	0/0	0	7	10	5	0.00534759
NC_037335.1	84396353	C	T	FGD3	p.Arg230Cys	Missense	0/1	0/1	0/1	0/1	0/1	0/1	0/1	0/1	0/0	0/0	0/0	0/1	0/1	0/0	0/0	0/0	0/1	0/1	0/0	0/0	0/0	0/0	0	7	10	5	0.00534759
NC_037335.1	98511380	C	T	ELP1	p.Gly597Glu	Missense	0/1	0/1	0/1	0/1	0/1	0/1	0/1	0/0	0/0	0/1	0/0	0/1	0/1	0/0	0/0	0/0	0/0	0/1	0/0	0/1	0/0	0/0	0	7	10	5	0.00534759
NC_037335.1	100967806	A	G	PTGR1	p.Phe262Leu	Missense	0/1	0/1	0/1	0/1	0/1	0/1	0/1	0/1	0/0	0/1	0/0	0/0	0/1	0/0	0/0	0/1	0/0	0/1	0/0	0/0	0/0	0/0	0	7	10	5	0.00534759
NC_037335.1	101138415	C	A	C8H9orf84	p.Ser710Ile	Missense	0/1	0/1	0/1	0/1	0/1	0/1	0/1	0/0	0/0	0/1	1/1	0/0	0/1	0/0	0/0	0/1	0/0	0/0	0/0	0/0	0/1	0/0	0	7	10	5	0.00534759
NC_037335.1	101548644	T	G	SUSD1	p.Asn267Thr	Missense	0/1	0/1	0/1	0/1	0/1	0/1	0/1	0/1	0/0	0/1	0/0	0/0	1/1	0/0	0/0	0/1	0/0	0/1	0/0	0/0	0/0	0/0	0	7	10	5	0.00534759
NC_037335.1	102126270	G	T	SLC46A2	p.Leu422Met	Missense	0/1	0/1	0/1	0/1	0/1	0/1	0/1	0/1	0/0	0/1	0/0	0/0	0/1	0/0	0/0	0/1	0/0	0/1	0/0	0/0	0/0	0/0	0	7	10	5	0.00534759
NC_037335.1	102234613	G	A	LOC783399	p.Asp45Asn	Missense	0/1	0/1	0/1	0/1	0/1	0/1	0/1	0/1	0/0	0/0	0/0	0/0	0/1	0/0	0/1	0/1	0/0	0/1	0/0	0/0	0/0	0/0	0	7	10	5	0.00534759
NC_037335.1	102236801	A	C	LOC783399	p.Lys130Gln	Missense	0/1	0/1	0/1	0/1	0/1	0/1	0/1	0/1	0/0	0/0	0/0	0/0	0/1	0/0	0/1	0/1	0/0	0/1	0/0	0/0	0/0	0/0	0	7	10	5	0.00534759
NC_037335.1	102417389	C	T	FKBP15	p.Glu1111Lys	Missense	0/1	0/1	0/1	0/1	0/1	0/1	0/1	0/1	0/0	0/0	0/0	0/0	0/1	0/0	0/1	0/1	0/0	0/1	0/0	0/0	0/0	0/0	0	7	10	5	0.00534759
NC_037335.1	102576299	A	C	WDR31	p.Ser293Ala	Missense	0/1	0/1	0/1	0/1	0/1	0/1	0/1	0/1	0/0	0/0	0/0	0/0	0/1	0/0	0/1	0/1	0/0	0/1	0/0	0/0	0/0	0/0	0	7	10	5	0.00534759
NC_037335.1	102663065	G	T	C8H9orf43	p.Met88Ile	Missense	0/1	0/1	0/1	0/1	0/1	0/1	0/1	0/1	0/0	0/0	0/0	0/0	0/1	0/0	0/1	0/1	0/0	0/1	0/0	0/0	0/0	0/0	0	7	10	5	0.00534759
NC_037335.1	103517911	G	C	COL27A1	p.Arg1597Thr	Missense	0/1	0/1	0/1	1/1	0/1	0/1	0/1	1/1	0/0	0/0	0/0	0/0	0/1	0/0	0/1	0/1	0/0	0/1	0/0	0/0	0/0	0/0	0	7	10	5	0.00534759
NC_037335.1	103551930	C	T	ORM1	p.Arg102Cys	Missense	0/1	0/1	0/1	0/1	0/1	0/1	1/1	0/1	0/0	0/0	0/0	0/0	0/1	0/0	0/1	0/1	0/0	0/1	0/0	0/0	0/0	0/0	0	7	10	5	0.00534759
NC_037335.1	103566203	A	G	AKNA	p.Met1126Thr	Missense	0/1	0/1	0/1	0/1	0/1	0/1	0/1	0/1	0/0	0/0	0/0	0/0	0/1	0/0	0/1	0/1	0/0	1/1	0/0	0/0	0/0	0/0	0	7	10	5	0.00534759
NC_037335.1	103577537	C	T	AKNA	p.Gly707Ser	Missense	0/1	0/1	0/1	0/1	0/1	0/1	0/1	0/1	0/0	0/0	0/0	0/0	0/1	0/0	0/1	0/1	0/0	0/1	0/0	0/0	0/0	0/0	0	7	10	5	0.00534759
NC_037335.1	103594196	G	A	AKNA	p.Ala193Val	Missense	0/1	0/1	0/1	0/1	0/1	0/1	0/1	0/1	0/0	0/0	0/0	0/0	0/1	0/0	0/1	0/1	0/0	0/1	0/0	0/0	0/0	0/0	0	7	10	5	0.00534759
NC_037335.1	109926652	A	G	CDK5RAP2	p.Cys459Arg	Missense	0/1	0/1	0/1	0/1	0/1	0/1	0/1	0/1	0/0	0/0	0/0	0/0	0/1	0/0	0/0	0/1	0/0	0/1	0/0	0/0	0/1	0/0	0	7	10	5	0.00534759
NC_037335.1	109949061	C	G	CDK5RAP2	p.Glu412Gln	Missense	0/1	0/1	0/1	1/1	0/1	0/1	0/1	0/1	0/0	0/0	0/0	0/0	0/1	0/0	0/0	0/1	0/0	0/0	0/0	0/1	1/1	0/0	0	7	10	5	0.00534759
NC_037335.1	109959989	G	T	CDK5RAP2	p.Gln282Lys	Missense	0/1	0/1	0/1	0/1	0/1	0/1	0/1	1/1	0/0	0/0	0/0	0/0	0/1	0/0	0/0	0/1	0/0	0/1	0/0	0/0	1/1	0/0	0	7	10	5	0.00534759
NC_037335.1	109960000	G	A	CDK5RAP2	p.Thr278Met	Missense	0/1	0/1	0/1	0/1	0/1	0/1	0/1	1/1	0/0	0/0	0/0	0/0	0/1	0/0	0/0	0/1	0/0	0/1	0/0	0/0	0/1	0/0	0	7	10	5	0.00534759
NC_037335.1	110012831	A	G	CDK5RAP2	p.Phe11Leu	Missense	0/1	0/1	1/1	1/1	0/1	0/1	0/1	0/0	0/0	0/0	0/0	0/0	0/1	0/0	0/0	1/1	0/0	0/1	0/0	0/1	0/1	0/0	0	7	10	5	0.00534759
NC_037335.1	110289641	C	A	LOC112447759	p.His296Asn	Missense	0/1	0/1	0/1	0/1	0/1	0/1	0/1	0/1	0/0	0/0	0/0	0/0	0/1	0/0	0/0	0/1	0/0	0/1	0/0	0/0	0/1	0/0	0	7	10	5	0.00534759
NC_037335.1	110393557	C	T	C5	p.Asp813Asn	Missense	0/1	0/1	0/1	0/1	0/1	0/1	0/1	0/1	0/0	0/0	0/0	0/0	0/1	0/0	0/0	0/1	0/0	0/1	0/0	0/0	0/1	0/0	0	7	10	5	0.00534759
NC_037335.1	110512963	A	G	CNTRL	p.Ile59Met	Missense	0/1	0/1	1/1	0/1	0/1	0/1	0/1	0/1	0/0	0/0	0/0	0/0	0/1	0/0	0/0	0/1	0/0	0/1	0/0	0/0	0/1	0/0	0	7	10	5	0.00534759
NC_037335.1	110535095	G	A	CNTRL	p.Ser446Asn	Missense	0/1	0/1	0/1	0/1	0/1	0/1	0/1	0/1	0/0	0/0	0/0	0/0	0/1	0/0	0/0	0/1	0/0	0/1	0/0	0/0	0/1	0/0	0	7	10	5	0.00534759
NC_037335.1	110535106	G	A	CNTRL	p.Ala450Thr	Missense	0/1	0/1	0/1	0/1	0/1	0/1	0/1	0/1	0/0	0/0	0/0	0/0	0/1	0/0	0/0	0/1	0/0	0/1	0/0	0/0	0/1	0/0	0	7	10	5	0.00534759
NC_037335.1	110563103	G	C	CNTRL	p.Gly1184Arg	Missense	0/1	0/1	0/1	0/1	0/1	0/1	0/1	0/1	0/0	0/0	0/0	0/0	0/1	0/0	0/0	0/1	0/0	0/1	0/0	0/0	0/1	0/0	0	7	10	5	0.00534759
NC_037335.1	110576058	A	G	CNTRL	p.Lys1761Arg	Missense	0/1	0/1	0/1	0/1	0/1	0/1	0/1	0/1	0/0	0/0	0/0	0/0	0/1	0/0	0/0	0/1	0/0	0/1	0/0	0/0	0/1	0/0	0	7	10	5	0.00534759
NC_037335.1	110576066	A	G	CNTRL	p.Thr1764Ala	Missense	0/1	0/1	0/1	0/1	0/1	0/1	0/1	0/1	0/0	0/0	0/0	0/0	1/1	0/0	0/0	0/1	0/0	0/1	0/0	0/0	0/1	0/0	0	7	10	5	0.00534759
NC_037335.1	111005078	G	T	RNASEH1	p.Val80Phe	Missense	0/1	0/1	0/1	0/1	0/1	0/1	0/1	0/1	0/0	0/0	0/0	0/0	1/1	0/0	0/0	0/1	0/0	0/1	0/0	0/0	0/1	0/0	0	7	10	5	0.00534759
NC_037335.1	111005087	G	C	RNASEH1	p.Ala83Pro	Missense	0/1	0/1	0/1	0/1	0/1	0/1	0/1	0/1	0/0	0/0	0/0	0/0	1/1	0/0	0/0	0/1	0/0	0/1	0/0	0/0	0/1	0/0	0	7	10	5	0.00534759
NC_037335.1	111041223	A	T	ADI1	p.Ser70Cys	Missense	0/1	0/1	0/1	0/1	0/1	0/1	0/1	0/1	0/0	0/0	0/0	0/0	1/1	0/0	0/0	0/1	0/0	0/0	0/0	0/0	0/1	0/1	0	7	10	5	0.00534759
NC_037335.1	112156842	C	T	PXDN	p.Pro788Leu	Missense	0/1	1/1	0/1	0/1	0/1	0/1	0/1	0/1	0/0	0/0	0/0	0/0	0/1	0/0	0/0	0/1	0/0	0/1	0/0	0/0	0/1	0/0	0	7	10	5	0.00534759
NC_037335.1	112226829	G	C	SNTG2	p.Tyr621*	Stop_gained	0/1	0/1	0/1	0/1	0/1	0/1	0/1	0/1	0/0	0/0	0/0	0/0	0/1	0/0	0/0	0/1	0/0	0/1	0/0	0/0	0/1	0/0	0	7	10	5	0.00534759
NC_037335.1	112226843	T	C	SNTG2	p.Arg617Gly	Missense	0/1	0/1	0/1	0/1	0/1	0/1	0/1	0/1	0/0	0/0	0/0	0/0	0/1	0/0	0/0	0/1	0/0	0/1	0/0	0/0	0/1	0/0	0	7	10	5	0.00534759
NC_037335.1	112990931	T	C	LOC100139638	p.Arg367Gly	Missense	0/1	0/1	0/1	1/1	0/1	0/1	0/1	0/1	0/0	0/0	0/0	0/0	0/1	0/0	0/0	0/1	0/0	0/1	0/0	0/0	0/1	0/0	0	7	10	5	0.00534759
NC_037335.1	112990945	T	C	LOC100139638	p.Glu362Gly	Missense	0/1	0/1	0/1	0/1	0/1	0/1	0/1	0/1	0/0	0/0	0/0	0/0	0/1	0/0	0/0	0/1	0/0	0/1	0/0	0/0	0/1	0/0	0	7	10	5	0.00534759
NC_037338.1	1597780	G	T	BUB1	p.Gly405Val	Missense	0/0	0/0	0/0	0/0	0/0	0/0	0/0	0/0	0/1	0/0	0/1	0/0	0/1	0/1	0/0	0/1	0/1	1/1	0/1	0/1	0/0	0/1	7	0	5	10	0.00534759
NC_037342.1	46360156	T	C	LOC783920	p.Ile1641Thr	Missense	0/1	0/1	0/1	0/1	0/1	0/1	0/1	0/0	0/0	0/1	0/0	0/0	0/0	0/0	0/1	0/1	0/0	0/1	0/0	0/1	0/0	0/0	0	7	10	5	0.00534759
NC_037343.1	77611123	A	G	PTPRC	p.Lys359Glu	Missense	0/0	0/0	0/0	0/0	0/0	0/0	0/0	0/0	0/1	0/0	0/1	0/0	1/1	0/1	1/1	0/0	0/1	0/1	0/1	0/1	0/0	0/1	7	0	5	10	0.00534759
NC_037343.1	79461510	C	G	CAMSAP2	p.Ala1119Gly	Missense	0/0	0/0	0/0	0/0	0/0	0/0	0/0	0/0	0/1	0/0	0/1	0/1	0/1	0/1	0/1	0/0	0/1	0/0	0/1	0/1	0/0	0/1	7	0	5	10	0.00534759
NC_037343.1	79729095	G	C	IGFN1	p.Gly607Arg	Missense	0/0	0/0	0/0	0/0	0/0	0/0	0/0	0/0	0/1	0/0	0/0	0/1	0/1	0/1	0/1	0/1	0/1	0/0	0/1	0/1	0/0	0/1	7	0	5	10	0.00534759
NC_037343.1	79729788	C	T	IGFN1	p.Arg838Trp	Missense	0/0	0/0	0/0	0/0	0/0	0/0	0/0	0/0	0/1	0/0	0/1	0/1	0/0	0/1	0/1	0/1	0/0	0/1	0/1	0/1	0/0	0/1	7	0	5	10	0.00534759
NC_037343.1	79852977	G	A	LOC112441773	p.Ala162Thr	Missense	0/0	0/0	0/0	0/0	0/0	0/0	0/0	0/0	0/1	0/0	0/0	0/1	0/1	0/1	0/1	0/1	0/1	0/1	0/0	0/1	0/0	0/1	7	0	5	10	0.00534759
NC_037343.1	80409246	C	T	LOC100300760	p.Arg765His	Missense	0/0	0/0	0/0	0/0	0/0	0/0	0/0	0/0	0/1	0/0	0/1	0/1	0/1	1/1	0/1	0/0	1/1	0/1	0/1	0/0	0/0	0/1	7	0	5	10	0.00534759
NC_037343.1	80456096	C	T	LOC100847861	p.Arg25His	Missense	0/0	0/0	0/0	0/0	0/0	0/0	0/0	0/0	0/1	0/0	0/0	0/1	0/1	0/0	0/1	0/1	0/1	0/1	0/1	0/1	0/0	0/1	7	0	5	10	0.00534759
NC_037343.1	80585779	T	C	LOC112441884	p.Val249Ala	Missense	0/0	0/0	0/0	0/0	0/0	0/0	0/0	0/0	0/1	0/0	0/1	0/1	0/0	0/1	1/1	0/1	1/1	0/0	0/1	0/1	0/0	0/1	7	0	5	10	0.00534759
NC_037343.1	80989165	A	G	LOC100297820	p.Leu92Pro	Missense	0/0	0/0	0/0	0/0	0/0	0/0	0/0	0/1	0/0	0/0	0/0	0/1	0/1	0/1	0/1	0/0	0/0	0/1	0/1	0/1	0/1	0/1	7	0	5	10	0.00534759
NC_037345.1	19179317	T	A	CYLD	p.Phe581Leu	Missense	0/1	0/1	1/1	0/1	0/1	0/1	0/1	0/0	0/0	0/0	0/1	1/1	1/1	0/1	0/0	0/0	0/0	1/1	0/0	0/0	0/0	0/0	0	7	10	5	0.00534759
NC_037345.1	25874779	A	G	CNGB1	p.Leu213Pro	Missense	0/1	0/1	0/1	0/1	0/1	0/1	0/1	0/0	0/0	0/0	0/1	0/1	0/0	0/0	0/0	0/1	0/0	0/1	0/0	0/0	0/0	0/1	0	7	10	5	0.00534759
NC_037345.1	62757442	G	C	KIR2DS1	p.Pro310Arg	Missense	0/1	0/1	1/1	0/1	0/1	0/1	0/1	0/0	0/0	0/1	0/1	0/0	0/0	0/1	0/0	0/0	0/0	0/0	0/1	0/0	0/1	0/0	0	7	10	5	0.00534759
NC_037349.1	13299088	A	C	LOC786139	p.Ile23Leu	Missense	0/1	0/1	0/1	0/1	0/1	1/1	0/1	0/1	0/1	0/0	0/0	0/0	0/0	1/1	0/1	0/0	0/0	0/0	0/0	0/0	0/1	0/0	0	7	10	5	0.00534759
NC_037349.1	13335541	G	A	ZNF621	p.Ser136Asn	Missense	0/1	0/1	0/1	0/1	0/1	0/1	0/1	0/1	0/0	0/1	0/0	0/0	0/0	0/0	0/1	0/0	0/1	0/0	0/0	0/0	0/1	0/0	0	7	10	5	0.00534759
NC_037349.1	14014475	T	G	ULK4	p.Glu1117Asp	Missense	0/1	0/1	0/1	0/1	0/1	0/1	0/1	0/1	0/1	0/1	0/0	0/0	0/0	0/0	0/0	0/0	0/1	0/0	0/0	0/0	0/1	0/0	0	7	10	5	0.00534759
NC_037349.1	14014489	T	C	ULK4	p.Lys1113Glu	Missense	0/1	0/1	0/1	0/1	0/1	0/1	0/1	0/1	0/1	0/1	0/0	0/0	0/0	0/0	0/0	0/0	0/1	0/0	0/0	0/0	0/1	0/0	0	7	10	5	0.00534759
NC_037349.1	14014540	T	C	ULK4	p.Ile1096Val	Missense	0/1	0/1	0/1	0/1	0/1	0/1	0/1	0/1	0/1	0/1	0/0	0/0	0/0	0/0	0/0	0/0	0/1	0/0	0/0	0/0	0/1	0/0	0	7	10	5	0.00534759
NC_037349.1	14774878	A	G	NKTR	p.His952Arg	Missense	0/1	0/1	0/1	0/1	0/1	0/1	0/1	0/1	0/1	0/1	0/0	0/0	0/0	0/0	0/0	0/0	0/1	0/0	0/0	0/0	0/1	0/0	0	7	10	5	0.00534759
NC_037349.1	14774884	C	T	NKTR	p.Ser954Leu	Missense	0/1	0/1	0/1	0/1	0/1	0/1	0/1	0/1	0/1	0/1	0/0	0/0	0/0	0/0	0/0	0/0	0/1	0/0	0/0	0/0	0/1	0/0	0	7	10	5	0.00534759
NC_037349.1	14925692	A	G	ACKR2	p.Met1?	Start_lost	0/1	0/1	0/1	0/1	0/1	0/1	0/1	0/1	0/1	0/1	0/0	0/0	0/0	0/0	0/0	0/0	0/1	0/0	0/0	0/0	0/1	0/0	0	7	10	5	0.00534759
NC_037349.1	14944536	C	T	LOC112443512	p.Ala351Val	Missense	0/1	0/1	0/1	0/1	0/1	0/1	0/1	0/1	0/1	0/1	0/0	0/0	0/0	0/0	0/0	0/0	0/1	0/0	0/0	0/0	0/1	0/0	0	7	10	5	0.00534759
NC_037349.1	16376016	C	T	ZNF852	p.Val210Ile	Missense	0/1	1/1	1/1	0/1	0/1	0/1	0/1	0/1	0/0	1/1	0/0	0/0	0/0	0/0	1/1	0/0	0/1	0/0	0/0	0/0	0/1	0/0	0	7	10	5	0.00534759
NC_037349.1	16540325	G	A	KIF15	p.Arg535Lys	Missense	0/1	0/1	0/1	0/1	0/1	0/1	0/1	0/1	0/1	0/1	0/0	0/0	0/0	0/0	0/1	0/0	0/1	0/0	0/0	0/0	0/0	0/0	0	7	10	5	0.00534759
NC_037349.1	16668044	C	T	IRAK2	p.Arg226His	Missense	0/1	0/1	0/1	1/1	0/1	0/1	0/1	0/1	0/1	0/1	0/0	0/0	0/0	0/0	0/1	0/0	0/1	0/0	0/0	0/0	0/0	0/0	0	7	10	5	0.00534759
NC_037349.1	16736798	A	G	FANCD2OS	p.Tyr74Cys	Missense	0/1	0/1	0/1	0/1	0/1	0/1	0/1	0/1	0/1	0/1	0/0	0/0	0/0	0/0	0/1	0/0	0/0	0/0	0/0	0/0	0/1	0/0	0	7	10	5	0.00534759
NC_037349.1	16762394	A	C	FANCD2	p.Leu666Val	Missense	0/1	0/1	0/1	0/1	0/1	0/1	0/1	0/1	0/1	0/1	0/0	0/0	0/0	0/0	0/1	0/0	0/1	0/0	0/0	0/0	0/0	0/0	0	7	10	5	0.00534759
NC_037349.1	16849391	C	T	IL17RE	p.Asp145Asn	Missense	0/1	0/1	0/1	0/1	0/1	0/1	0/1	0/1	0/1	0/1	0/0	0/0	0/0	0/0	0/1	0/0	0/1	0/0	0/0	0/0	0/0	0/0	0	7	10	5	0.00534759
NC_037349.1	22004904	C	G	LOC101907965	p.Glu15Asp	Missense	0/1	1/1	0/1	0/1	0/1	0/1	1/1	1/1	0/0	0/1	0/0	0/0	0/0	0/0	0/1	0/0	0/1	0/0	0/0	0/0	0/1	0/0	0	7	10	5	0.00534759
NC_037349.1	23212170	G	A	IL5RA	p.Gly235Glu	Missense	0/1	0/1	0/1	0/1	0/1	0/1	0/1	0/1	0/1	0/1	0/0	0/0	0/0	0/0	0/1	0/0	0/1	0/0	0/0	0/0	0/0	0/0	0	7	10	5	0.00534759
NC_037354.1	15667479	T	C	UFSP2	p.Ile84Val	Missense	0/1	0/1	0/1	0/1	0/1	0/1	0/1	0/0	0/0	0/0	0/0	0/0	0/1	0/0	0/0	0/0	0/1	0/1	0/0	0/1	0/0	0/1	0	7	10	5	0.00534759
NC_037354.1	16383802	C	T	MTNR1A	p.Asp241Asn	Missense	0/1	1/1	0/1	0/1	0/1	1/1	1/1	0/0	1/1	0/0	0/0	0/1	0/1	0/0	0/0	0/0	0/0	0/0	0/0	0/1	0/0	0/1	0	7	10	5	0.00534759
NC_037355.1	35539603	T	A	LOC101907929	p.Val75Glu	Missense	0/0	0/0	0/0	0/0	0/0	0/0	0/0	0/1	0/1	0/1	0/1	0/1	0/0	0/1	0/1	1/1	0/0	0/0	0/1	1/1	0/0	0/0	7	0	5	10	0.00534759
NC_037355.1	35649932	A	G	SFTPA1	p.Met1?	Start_lost	0/0	0/0	0/0	0/0	0/0	0/0	0/0	0/1	0/1	1/1	0/1	0/1	0/0	0/1	0/1	1/1	0/0	0/0	0/1	1/1	0/0	0/0	7	0	5	10	0.00534759
NC_037330.1	113223590	A	G	USP40	p.Cys500Arg	Missense	0/1	0/0	0/1	0/0	0/0	0/0	0/0	0/1	1/1	1/1	1/1	0/1	0/1	./.	0/1	0/0	0/1	1/1	0/1	0/1	0/1	0/1	5	2	1	13	0.00554696
NC_037335.1	84553231	C	G	WNK2	p.Leu32Val	Missense	0/0	0/1	0/1	0/1	0/1	0/0	0/1	./.	0/0	0/0	0/0	0/0	0/0	0/0	0/0	0/0	0/0	0/1	0/0	0/0	0/0	0/0	2	5	13	1	0.00554696
NC_037335.1	103561511	T	C	AKNA	p.Ser1302Gly	Missense	0/1	0/1	0/0	0/1	0/1	0/1	0/0	0/1	0/0	0/0	0/0	0/0	0/0	0/0	0/0	0/0	0/0	./.	0/0	0/0	0/0	0/0	2	5	13	1	0.00554696
NC_037341.1	23440986	A	G	SDR16C5	p.Leu9Pro	Missense	0/1	0/1	0/1	0/0	0/1	0/0	0/1	0/0	0/0	./.	0/0	0/0	0/0	0/0	0/0	0/0	0/0	0/0	0/1	0/0	0/0	0/0	2	5	13	1	0.00554696
NC_037342.1	46230629	T	A	LOC101903126	p.Tyr517Asn	Missense	0/1	0/1	0/0	0/1	0/0	0/1	0/1	0/0	0/0	0/0	0/0	0/0	0/0	0/0	./.	0/0	0/0	0/0	0/0	0/1	0/0	0/0	2	5	13	1	0.00554696
NC_037342.1	46230632	G	A	LOC101903126	p.Glu518Lys	Missense	0/1	0/1	0/0	0/1	0/0	0/1	0/1	0/0	0/0	0/0	0/0	0/0	0/0	0/0	./.	0/0	0/0	0/0	0/0	0/1	0/0	0/0	2	5	13	1	0.00554696
NC_037346.1	48251060	G	T	LOC100140873	p.His222Asn	Missense	0/0	0/1	0/1	0/1	0/1	0/1	0/0	0/0	0/0	0/0	0/0	0/0	0/0	0/0	0/0	0/0	0/1	./.	0/0	0/0	0/0	0/0	2	5	13	1	0.00554696
NC_037349.1	10627594	T	C	TRANK1	p.Val234Ala	Missense	0/1	0/1	0/1	0/0	0/0	0/1	0/1	0/0	0/1	./.	0/0	0/0	0/0	0/0	0/0	0/0	0/0	0/0	0/0	0/0	0/0	0/0	2	5	13	1	0.00554696
NC_037349.1	10627596	G	A	TRANK1	p.Gly235Arg	Missense	0/1	0/1	0/1	0/0	0/0	0/1	0/1	0/0	0/1	./.	0/0	0/0	0/0	0/0	0/0	0/0	0/0	0/0	0/0	0/0	0/0	0/0	2	5	13	1	0.00554696
NC_037332.1	28041047	C	A	FIGNL2	p.Asp85Glu	Missense	0/0	0/0	0/1	./.	0/0	0/0	0/0	0/0	0/1	0/1	0/1	0/1	0/1	0/1	0/1	0/1	0/1	0/0	0/1	0/1	0/1	0/1	5	1	2	13	0.00554696
NC_037339.1	71191748	C	G	LOC522174	p.Glu538Gln	Missense	0/1	0/1	0/0	0/1	0/1	./.	0/1	0/0	0/0	0/0	0/1	0/0	0/0	0/0	0/0	0/1	0/0	0/0	0/0	0/0	0/0	0/0	1	5	13	2	0.00554696
NC_037341.1	2731555	C	T	DENND3	p.Gly1157Ser	Missense	1/1	1/1	./.	0/0	0/1	1/1	0/1	0/0	0/1	0/0	0/0	0/0	0/0	0/0	0/0	0/0	0/0	0/0	0/0	0/0	0/0	0/1	1	5	13	2	0.00554696
NC_037349.1	15296150	A	G	SNRK	p.Thr769Ala	Missense	0/1	0/1	./.	0/1	0/1	0/0	0/1	0/1	0/1	0/0	0/0	0/0	0/0	0/0	0/0	0/0	0/0	0/0	0/0	0/0	0/0	0/0	1	5	13	2	0.00554696
NC_037349.1	15296154	A	C	SNRK	p.Gln770Pro	Missense	0/1	0/1	./.	0/1	0/1	0/0	0/1	0/1	0/1	0/0	0/0	0/0	0/0	0/0	0/0	0/0	0/0	0/0	0/0	0/0	0/0	0/0	1	5	13	2	0.00554696
NC_037349.1	15296157	T	C	SNRK	p.Val771Ala	Missense	0/1	0/1	./.	0/1	0/1	0/0	0/1	0/1	0/1	0/0	0/0	0/0	0/0	0/0	0/0	0/0	0/0	0/0	0/0	0/0	0/0	0/0	1	5	13	2	0.00554696
NC_037350.1	25806399	C	T	BOLA-DRB2	p.Thr199Met	Missense	0/1	0/1	0/1	./.	0/1	0/1	0/0	0/0	0/0	0/0	0/0	0/0	0/1	0/0	0/1	0/0	0/0	0/0	0/0	0/0	0/0	0/0	1	5	13	2	0.00554696
NC_037328.1	144549609	C	T	LOC100299102	p.Thr153Ile	Missense	0/0	0/1	0/1	0/0	0/0	0/1	0/1	0/0	0/0	0/0	0/0	0/0	0/0	0/0	0/0	0/0	0/0	0/0	0/0	0/0	./.	0/0	3	4	14	0	0.00584795
NC_037331.1	113132288	G	A	LOC512867	p.Ser183Leu	Missense	0/0	0/1	0/0	0/0	0/1	0/1	0/1	0/0	0/0	0/0	0/0	0/0	0/0	0/0	0/0	0/0	0/0	./.	0/0	0/0	0/0	0/0	3	4	14	0	0.00584795
NC_037333.1	114532769	C	T	SH3TC1	p.Arg416Cys	Missense	1/1	0/0	0/1	0/0	0/0	0/0	0/1	1/1	0/1	1/1	0/1	1/1	1/1	0/1	1/1	./.	1/1	1/1	1/1	1/1	1/1	0/1	4	3	0	14	0.00584795
NC_037335.1	80980066	A	G	CTSL	p.Asn343Asp	Missense	0/1	0/0	0/0	0/0	0/1	0/1	0/1	./.	0/0	0/0	0/0	0/0	0/0	0/0	0/0	0/0	0/0	0/0	0/0	0/0	0/0	0/0	3	4	14	0	0.00584795
NC_037338.1	104079636	C	T	EGFL7	p.Arg32Trp	Missense	0/0	0/1	0/0	1/1	0/1	0/0	0/1	./.	0/0	0/0	0/0	0/0	0/0	0/0	0/0	0/0	0/0	0/0	0/0	0/0	0/0	0/0	3	4	14	0	0.00584795
NC_037341.1	23299875	A	G	MOS	p.Cys109Arg	Missense	1/1	1/1	1/1	0/0	0/0	0/0	0/1	0/0	0/0	./.	0/0	0/0	0/0	0/0	0/0	0/0	0/0	0/0	0/0	0/0	0/0	0/0	3	4	14	0	0.00584795
NC_037342.1	77915069	G	C	LOC506121	p.Val294Leu	Missense	0/0	1/1	0/0	0/1	0/1	0/0	0/0	1/1	./.	0/1	0/1	0/1	0/1	0/1	1/1	0/1	1/1	0/1	1/1	1/1	0/1	1/1	4	3	0	14	0.00584795
NC_037343.1	54219623	G	A	LOC529969	p.Arg261Cys	Missense	0/1	0/0	0/1	0/0	0/1	0/0	0/1	0/0	0/0	0/0	0/0	0/0	0/0	0/0	0/0	0/0	0/0	0/0	0/0	0/0	0/0	./.	3	4	14	0	0.00584795
NC_037345.1	62755866	G	C	KIR2DS1	p.His350Asp	Missense	0/0	0/1	0/0	0/1	0/0	0/1	0/1	0/0	0/0	0/0	./.	0/0	0/0	0/0	0/0	0/0	0/0	0/0	0/0	0/0	0/0	0/0	3	4	14	0	0.00584795
NC_037350.1	29895793	C	T	OR2W1	p.Arg64Trp	Missense	0/0	0/1	0/0	0/1	0/1	0/0	1/1	0/0	0/0	0/0	0/0	0/0	0/0	./.	0/0	0/0	0/0	0/0	0/0	0/0	0/0	0/0	3	4	14	0	0.00584795
NC_037329.1	106602862	A	G	ZNF142	p.Leu1574Pro	Missense	0/1	0/0	0/0	0/0	0/0	0/0	0/0	0/1	0/0	0/1	0/1	0/1	0/0	0/1	0/1	0/0	0/1	0/1	0/1	0/1	0/1	0/1	6	1	3	12	0.00661413
NC_037329.1	106602866	C	G	ZNF142	p.Ala1573Pro	Missense	0/1	0/0	0/0	0/0	0/0	0/0	0/0	0/1	0/0	0/1	0/1	0/1	0/0	0/1	0/1	0/0	0/1	0/1	0/1	0/1	0/1	0/1	6	1	3	12	0.00661413
NC_037329.1	106604981	G	C	ZNF142	p.Leu868Val	Missense	0/1	0/0	0/0	0/0	0/0	0/0	0/0	0/1	0/0	0/1	0/1	0/1	0/0	1/1	0/1	0/0	0/1	0/1	0/1	0/1	0/1	0/1	6	1	3	12	0.00661413
NC_037329.1	106779612	G	A	CYP27A1	p.Glu197Lys	Missense	0/1	0/0	0/0	0/0	0/0	0/0	0/0	0/1	0/0	0/1	0/1	0/1	0/0	0/1	0/1	0/0	0/1	0/1	0/1	0/1	0/1	0/1	6	1	3	12	0.00661413
NC_037329.1	107022907	C	T	NHEJ1	p.Ala225Thr	Missense	0/1	0/0	0/0	0/0	0/0	0/0	0/0	0/1	0/0	1/1	0/1	0/1	0/0	0/1	0/1	0/0	0/1	0/1	0/1	0/1	0/1	0/1	6	1	3	12	0.00661413
NC_037329.1	107180417	C	T	ANKZF1	p.Ala10Val	Missense	0/1	0/0	0/0	0/0	0/0	0/0	0/0	0/1	0/0	0/1	0/1	0/1	0/0	0/1	0/1	0/0	0/1	0/1	0/1	0/1	0/1	0/1	6	1	3	12	0.00661413
NC_037329.1	107182347	G	A	ANKZF1	p.Val181Ile	Missense	0/1	0/0	0/0	0/0	0/0	0/0	0/0	0/1	0/0	0/1	0/1	0/1	0/0	1/1	0/1	0/0	0/1	0/1	0/1	0/1	0/1	0/1	6	1	3	12	0.00661413
NC_037329.1	107182364	C	G	ANKZF1	p.His186Gln	Missense	0/1	0/0	0/0	0/0	0/0	0/0	0/0	0/1	0/0	0/1	0/1	0/1	0/0	1/1	0/1	0/0	0/1	0/1	0/1	0/1	0/1	0/1	6	1	3	12	0.00661413
NC_037329.1	107197997	T	C	STK16	p.Val298Ala	Missense	0/1	0/0	0/0	0/0	0/0	0/0	0/0	0/1	0/1	0/1	0/1	0/0	0/0	0/1	0/1	0/1	0/1	0/0	0/1	0/1	0/1	0/1	6	1	3	12	0.00661413
NC_037329.1	107249022	A	C	PTPRN	p.Ser371Ala	Missense	0/1	0/0	0/0	0/0	0/0	0/0	0/0	0/1	1/1	0/0	0/1	0/1	0/0	0/0	0/1	0/1	1/1	0/1	0/1	0/1	0/1	0/1	6	1	3	12	0.00661413
NC_037329.1	107274200	A	G	RESP18	p.Met68Thr	Missense	0/1	0/0	0/0	0/0	0/0	0/0	0/0	0/1	0/0	0/1	0/1	0/1	0/0	0/1	0/1	0/0	0/1	0/1	0/1	0/1	0/1	0/1	6	1	3	12	0.00661413
NC_037329.1	107427531	C	T	LOC513894	p.Pro172Leu	Missense	0/1	0/0	0/0	0/0	0/0	0/0	0/0	0/1	0/0	0/1	0/1	0/1	0/0	0/1	0/1	0/0	0/1	0/1	0/1	0/1	0/1	0/1	6	1	3	12	0.00661413
NC_037330.1	11919042	C	G	CD1D	p.Ser27Thr	Missense	0/1	1/1	1/1	0/1	0/0	1/1	1/1	0/0	0/0	1/1	0/0	0/0	0/0	0/0	0/1	0/0	0/0	0/0	0/0	0/0	0/1	0/0	1	6	12	3	0.00661413
NC_037330.1	91610664	G	C	MROH7	p.Ile248Met	Missense	0/1	0/1	0/1	0/1	0/1	0/0	0/1	0/0	0/0	0/0	0/0	0/1	0/0	0/1	0/0	0/0	0/0	0/1	0/0	0/0	0/0	0/0	1	6	12	3	0.00661413
NC_037331.1	106061841	A	T	LOC786254	p.Gln6His	Missense	0/0	0/0	0/0	0/0	0/0	0/0	0/1	0/1	0/1	0/1	0/1	1/1	0/1	0/0	0/1	0/1	0/1	0/0	0/1	1/1	0/1	0/0	6	1	3	12	0.00661413
NC_037332.1	27196797	A	G	KRT76	p.Ser552Gly	Missense	0/0	0/0	0/0	0/0	0/1	0/0	0/0	0/0	0/1	1/1	0/1	1/1	0/0	0/1	1/1	0/0	0/1	0/1	1/1	0/1	0/1	1/1	6	1	3	12	0.00661413
NC_037332.1	52622483	C	G	LOC112446802	p.Glu40Gln	Missense	0/0	0/0	0/0	0/0	0/0	0/0	0/1	0/1	0/1	0/1	0/1	0/1	0/0	0/1	0/1	0/1	0/1	0/0	0/1	0/0	0/1	0/1	6	1	3	12	0.00661413
NC_037332.1	55944191	C	T	DCTN2	p.Leu234Phe	Missense	0/0	0/0	0/0	0/0	0/0	0/0	0/1	0/0	0/1	0/1	0/1	0/1	0/0	0/1	0/1	0/1	0/1	0/0	0/1	0/1	0/1	0/1	6	1	3	12	0.00661413
NC_037332.1	58179607	T	C	OR6C2	p.Asn305Ser	Missense	0/0	0/0	0/1	0/0	0/0	0/0	0/0	0/0	0/1	0/1	0/1	0/1	0/0	0/1	0/1	0/1	0/1	0/0	0/1	0/1	0/1	0/1	6	1	3	12	0.00661413
NC_037332.1	58271441	T	C	LOC787518	p.Asn205Asp	Missense	0/0	0/0	0/0	0/0	0/0	0/0	0/1	0/0	0/1	0/1	0/1	0/1	0/1	0/0	0/1	0/1	0/1	0/0	1/1	0/1	0/1	1/1	6	1	3	12	0.00661413
NC_037332.1	59441665	G	A	LOC788512	p.Val46Ile	Missense	0/0	0/0	0/0	0/0	0/0	0/0	0/1	0/0	0/1	0/1	0/1	0/1	0/0	0/1	0/1	0/1	0/1	0/0	0/1	0/1	0/1	0/1	6	1	3	12	0.00661413
NC_037332.1	64302243	A	C	SLC17A8	p.Ile36Leu	Missense	0/0	0/0	0/0	0/0	0/0	0/0	0/1	0/0	1/1	0/0	0/1	0/1	0/0	0/1	0/1	0/1	0/1	0/1	1/1	1/1	0/1	0/1	6	1	3	12	0.00661413
NC_037334.1	5747623	C	T	LOC618737	p.Ser150Phe	Missense	0/1	0/0	0/1	0/1	0/1	0/1	0/1	0/0	0/0	0/0	0/0	0/0	0/0	1/1	0/0	0/1	0/0	0/0	0/0	0/0	0/0	0/1	1	6	12	3	0.00661413
NC_037335.1	1439396	A	G	NEK1	p.Val737Ala	Missense	0/0	0/0	0/1	0/0	0/0	0/0	0/0	0/1	0/0	0/1	0/1	0/0	1/1	0/1	1/1	1/1	0/1	0/1	0/0	0/1	1/1	0/1	6	1	3	12	0.00661413
NC_037335.1	1439397	C	A	NEK1	p.Val737Leu	Missense	0/0	0/0	0/1	0/0	0/0	0/0	0/0	0/1	0/0	0/1	0/1	0/0	1/1	0/1	1/1	1/1	0/1	0/1	0/0	0/1	1/1	0/1	6	1	3	12	0.00661413
NC_037335.1	72185992	G	A	NEFM	p.Gly855Ser	Missense	0/1	0/1	0/1	0/0	0/1	0/1	0/1	0/0	0/1	0/0	0/1	0/0	0/0	0/0	0/0	0/0	0/0	0/1	0/0	0/0	0/0	0/0	1	6	12	3	0.00661413
NC_037335.1	73965211	G	A	ADRA1A	p.Pro441Leu	Missense	0/1	0/1	0/0	1/1	0/1	1/1	0/1	0/0	0/0	0/0	0/0	0/0	0/0	0/0	0/0	1/1	0/0	0/0	0/0	0/1	0/0	0/1	1	6	12	3	0.00661413
NC_037335.1	83726572	C	A	LOC112447830	p.Pro134Gln	Missense	0/1	0/1	0/1	0/1	0/0	0/1	0/1	0/0	0/0	0/0	0/0	0/1	0/0	0/0	0/0	0/0	0/1	0/1	0/0	0/0	0/0	0/0	1	6	12	3	0.00661413
NC_037335.1	84078402	G	T	ASPN	p.Ala179Glu	Missense	0/1	0/1	0/1	0/0	0/1	0/1	0/1	0/0	0/0	0/0	0/0	0/1	0/1	0/0	0/0	0/0	0/1	0/0	0/0	0/0	0/0	0/0	1	6	12	3	0.00661413
NC_037335.1	84662869	G	T	WNK2	p.Glu1606Asp	Missense	0/1	0/1	0/1	0/1	0/1	0/1	0/0	0/1	0/0	0/0	0/0	0/0	0/1	0/0	0/0	0/0	0/0	0/1	0/0	0/0	0/0	0/0	1	6	12	3	0.00661413
NC_037335.1	84662880	T	C	WNK2	p.Val1610Ala	Missense	0/1	0/1	0/1	0/1	0/1	0/1	0/0	0/1	0/0	0/0	0/0	0/0	0/1	0/0	0/0	0/0	0/0	0/1	0/0	0/0	0/0	0/0	1	6	12	3	0.00661413
NC_037335.1	85571296	G	A	LOC101907893	p.Val862Met	Missense	0/1	0/1	0/0	0/1	0/1	0/1	0/1	0/1	0/0	0/0	0/0	0/0	0/1	0/0	0/0	0/0	0/0	0/1	0/0	0/0	0/0	0/0	1	6	12	3	0.00661413
NC_037335.1	85688667	C	A	LOC787410	p.Ala179Ser	Missense	0/1	0/0	0/1	0/1	0/1	0/1	0/1	0/1	0/0	0/0	0/0	0/0	0/1	0/0	0/0	0/0	0/0	0/1	0/0	0/0	0/0	0/0	1	6	12	3	0.00661413
NC_037335.1	88755798	C	G	SECISBP2	p.Gly825Ala	Missense	0/1	0/1	0/1	1/1	0/1	0/1	0/0	0/1	0/0	0/0	0/0	0/0	0/1	0/0	0/0	0/0	0/0	0/1	0/0	0/0	0/0	0/0	1	6	12	3	0.00661413
NC_037335.1	88781109	T	C	SECISBP2	p.Lys237Glu	Missense	0/1	0/1	0/1	0/1	0/1	0/1	0/0	0/1	0/0	0/0	0/0	0/0	0/1	0/0	0/0	0/0	0/0	0/1	0/0	0/0	0/0	0/0	1	6	12	3	0.00661413
NC_037335.1	90165468	C	G	LOC617539	p.Thr663Ser	Missense	0/1	0/1	0/1	1/1	0/1	0/0	0/1	0/1	0/0	0/0	0/0	0/0	0/1	0/0	0/0	0/0	0/0	0/1	0/0	0/0	0/0	0/0	1	6	12	3	0.00661413
NC_037335.1	91093390	C	T	BAAT	p.Arg157Gln	Missense	0/0	0/1	0/1	0/1	0/1	0/1	0/1	0/1	0/0	0/0	0/0	0/0	0/1	0/0	0/0	0/0	0/0	0/1	0/0	0/0	0/0	0/0	1	6	12	3	0.00661413
NC_037335.1	91300187	A	G	RNF20	p.Met838Val	Missense	0/0	0/1	0/1	0/1	0/1	0/1	0/1	0/1	0/0	0/0	0/0	0/0	0/1	0/0	0/0	0/0	0/0	0/1	0/0	0/0	0/0	0/0	1	6	12	3	0.00661413
NC_037335.1	94248561	T	G	OR13F1_1	p.Glu269Ala	Missense	0/0	0/1	0/1	0/1	0/1	0/1	0/1	0/1	0/0	0/0	0/0	0/0	0/1	0/0	0/0	0/0	0/0	0/1	0/0	0/0	0/0	0/0	1	6	12	3	0.00661413
NC_037335.1	94248694	T	C	OR13F1_1	p.Ile225Val	Missense	0/0	0/1	0/1	0/1	0/1	0/1	0/1	0/1	0/0	0/0	0/0	0/0	0/1	0/0	0/0	0/0	0/0	0/1	0/0	0/0	0/0	0/0	1	6	12	3	0.00661413
NC_037335.1	100814038	A	G	ECPAS	p.Val1708Ala	Missense	0/1	0/1	0/1	0/1	0/1	0/1	0/0	0/1	0/0	0/1	0/0	0/0	0/1	0/0	0/0	0/0	0/0	0/0	0/0	0/0	0/0	0/0	1	6	12	3	0.00661413
NC_037335.1	102577915	G	A	WDR31	p.Ala223Val	Missense	0/1	0/0	1/1	0/1	0/1	0/1	0/1	0/0	0/0	0/0	0/0	0/0	0/1	0/0	0/1	1/1	0/0	0/0	0/0	0/0	0/0	0/0	1	6	12	3	0.00661413
NC_037335.1	102676170	G	C	C8H9orf43	p.Ser456Thr	Missense	0/1	0/1	0/1	0/1	0/1	0/0	0/1	0/1	0/0	0/0	0/0	0/0	0/0	0/1	0/0	0/1	0/0	0/0	0/0	0/0	0/0	0/0	1	6	12	3	0.00661413
NC_037335.1	107067439	G	A	TLR4	p.Asp617Asn	Missense	0/1	0/1	0/1	0/1	0/1	0/0	0/1	0/0	0/0	0/0	0/0	0/0	0/1	0/0	0/0	0/1	0/0	0/1	0/0	0/0	0/0	0/0	1	6	12	3	0.00661413
NC_037335.1	110034151	T	C	MEGF9	p.Thr497Ala	Missense	0/1	0/0	0/1	0/1	0/1	0/1	0/1	0/1	0/0	0/0	0/0	0/0	0/0	0/0	0/0	0/1	0/0	0/0	0/0	0/0	1/1	0/0	1	6	12	3	0.00661413
NC_037335.1	110371714	C	G	C5	p.Val1054Leu	Missense	0/1	0/1	0/1	0/1	0/1	0/1	0/0	0/1	0/0	0/0	0/0	0/0	0/1	0/0	0/0	0/0	0/0	0/1	0/0	0/0	0/0	0/0	1	6	12	3	0.00661413
NC_037335.1	111963967	G	C	MYT1L	p.Ala279Pro	Missense	0/1	0/1	0/0	0/1	0/1	0/1	0/1	0/1	0/0	0/0	0/0	0/0	0/1	0/0	0/0	0/0	0/0	0/0	0/0	0/0	0/1	0/0	1	6	12	3	0.00661413
NC_037337.1	76233547	G	A	SYNE2	p.Glu3322Lys	Missense	0/1	0/1	0/0	0/1	0/1	0/1	0/1	0/0	1/1	0/0	0/0	0/0	0/0	0/0	0/1	0/0	0/0	0/0	0/1	0/0	0/0	0/0	1	6	12	3	0.00661413
NC_037338.1	43993254	T	C	GCFC2	p.Ser730Pro	Missense	0/1	0/0	0/1	0/1	0/1	0/1	0/1	1/1	0/0	0/0	0/1	0/0	0/0	0/0	0/0	0/0	0/0	0/0	1/1	0/0	0/0	0/0	1	6	12	3	0.00661413
NC_037338.1	46435571	C	A	NT5DC4	p.Pro21His	Missense	0/1	0/0	0/1	0/1	0/1	0/1	0/1	0/1	0/1	0/0	0/0	0/1	0/0	0/0	0/0	0/0	0/0	0/0	0/0	0/0	0/0	0/0	1	6	12	3	0.00661413
NC_037339.1	71820373	T	C	LOC100337053	p.Trp723Arg	Missense	0/1	0/1	0/0	0/1	0/1	0/1	0/1	0/0	0/1	0/0	0/0	0/0	0/1	0/0	0/0	0/0	0/0	0/0	0/0	0/0	0/0	0/1	1	6	12	3	0.00661413
NC_037342.1	46230194	G	C	LOC101903126	p.Glu372Gln	Missense	0/1	0/1	0/1	0/1	0/0	0/1	0/1	0/0	0/0	0/1	0/0	0/0	0/0	0/0	0/0	0/1	0/0	0/1	0/0	0/0	0/0	0/0	1	6	12	3	0.00661413
NC_037342.1	46230434	A	G	LOC101903126	p.Ile452Val	Missense	0/1	0/1	0/1	0/1	0/0	0/1	0/1	0/0	0/0	0/1	0/0	0/0	0/0	0/0	0/0	0/1	0/0	0/0	0/0	0/1	0/0	0/0	1	6	12	3	0.00661413
NC_037342.1	46230450	C	T	LOC101903126	p.Pro457Leu	Missense	0/1	0/1	0/1	0/1	0/0	0/1	0/1	0/0	0/0	0/1	0/0	0/0	0/0	0/0	0/0	0/1	0/0	0/0	0/0	0/1	0/0	0/0	1	6	12	3	0.00661413
NC_037342.1	46355581	C	G	LOC783920	p.Gln118Glu	Missense	0/1	0/1	0/1	0/1	0/0	0/1	0/1	0/0	0/0	0/1	0/0	0/0	0/0	0/0	0/0	0/1	0/0	0/1	0/0	0/0	0/0	0/0	1	6	12	3	0.00661413
NC_037342.1	57365578	T	C	SLC5A12	p.Asp575Gly	Missense	0/0	0/0	0/0	0/0	0/0	0/1	0/0	0/1	0/1	0/1	0/0	0/1	0/1	0/1	0/1	0/0	0/1	0/0	0/1	0/1	0/1	0/1	6	1	3	12	0.00661413
NC_037343.1	7010410	G	T	LOC112441816	p.Leu7Phe	Missense	0/1	0/1	0/1	0/1	0/1	0/1	0/0	0/0	0/1	0/0	0/0	0/1	0/0	0/0	0/1	0/0	0/0	0/0	0/0	0/0	0/0	0/0	1	6	12	3	0.00661413
NC_037343.1	67104703	A	G	HMCN1	p.Ile2863Val	Missense	0/1	0/0	0/0	0/0	0/0	0/0	0/0	0/0	0/1	0/0	0/1	0/1	0/1	0/1	0/1	0/1	0/1	0/1	0/1	0/1	0/0	0/1	6	1	3	12	0.00661413
NC_037343.1	70697196	C	G	FLVCR1	p.Glu306Gln	Missense	0/1	0/0	0/0	0/0	0/0	0/0	0/0	0/0	0/1	0/0	0/1	0/1	0/1	0/1	0/1	0/1	0/1	0/1	0/1	0/1	0/0	0/1	6	1	3	12	0.00661413
NC_037343.1	70918076	G	C	FAM71A	p.Asp393Glu	Missense	0/1	0/0	0/0	0/0	0/0	0/0	0/0	0/0	0/1	0/0	0/1	0/1	0/1	1/1	0/1	0/1	0/1	1/1	0/1	0/1	0/0	0/1	6	1	3	12	0.00661413
NC_037343.1	73634328	A	C	HSD11B1	p.Met1?	Start_lost	0/1	0/0	0/0	0/0	0/0	0/0	0/0	0/0	0/1	0/0	0/1	0/1	0/1	0/1	0/1	0/1	0/1	1/1	0/1	0/1	0/0	0/1	6	1	3	12	0.00661413
NC_037343.1	75509921	A	C	LOC100848665	p.Phe18Val	Missense	1/1	0/0	0/0	0/0	0/0	0/0	0/0	0/0	0/1	0/0	0/1	0/1	0/1	0/1	0/1	0/1	0/1	0/1	0/1	0/1	0/0	0/1	6	1	3	12	0.00661413
NC_037343.1	76037686	C	T	ASPM	p.Ala2751Thr	Missense	0/0	0/0	0/1	0/0	0/0	0/0	0/0	0/0	0/1	0/0	0/1	0/1	0/1	0/1	0/1	0/1	0/1	0/1	0/1	0/1	0/0	0/1	6	1	3	12	0.00661413
NC_037343.1	77600613	A	G	PTPRC	p.Thr70Ala	Missense	0/1	0/0	0/0	0/0	0/0	0/0	0/0	0/0	0/1	0/0	1/1	0/1	0/1	0/1	0/1	0/1	0/1	0/1	1/1	0/1	0/0	0/1	6	1	3	12	0.00661413
NC_037343.1	77612721	G	A	PTPRC	p.Asp403Asn	Missense	0/1	0/0	0/0	0/0	0/0	0/0	0/0	0/1	0/1	0/0	1/1	0/1	0/1	0/1	1/1	0/1	0/1	0/1	1/1	0/1	0/0	0/0	6	1	3	12	0.00661413
NC_037343.1	77616308	A	T	PTPRC	p.Thr458Ser	Missense	0/1	0/0	0/0	0/0	0/0	0/0	0/0	0/0	0/1	0/0	0/1	0/1	0/1	0/1	0/1	0/1	0/1	0/1	0/1	0/1	0/0	0/1	6	1	3	12	0.00661413
NC_037343.1	77618521	G	C	PTPRC	p.Arg462Pro	Missense	0/1	0/0	0/0	0/0	0/0	0/0	0/0	0/0	0/1	0/0	1/1	0/1	0/1	0/1	0/1	0/1	0/1	1/1	1/1	0/1	0/0	0/1	6	1	3	12	0.00661413
NC_037343.1	77618530	T	C	PTPRC	p.Ile465Thr	Missense	0/1	0/0	0/0	0/0	0/0	0/0	0/0	0/0	0/1	0/0	1/1	0/1	0/1	0/1	0/1	0/1	0/1	1/1	1/1	0/1	0/0	0/1	6	1	3	12	0.00661413
NC_037343.1	77618658	T	C	PTPRC	p.Trp508Arg	Missense	0/1	0/0	0/0	0/0	0/0	0/0	0/0	0/0	0/1	0/0	1/1	0/1	0/1	0/1	0/1	0/1	0/1	0/1	1/1	0/1	0/0	0/1	6	1	3	12	0.00661413
NC_037343.1	77618668	C	T	PTPRC	p.Pro511Leu	Missense	0/1	0/0	0/0	0/0	0/0	0/0	0/0	0/0	0/1	0/0	1/1	0/1	1/1	0/1	0/1	0/1	0/1	0/1	1/1	0/1	0/0	0/1	6	1	3	12	0.00661413
NC_037343.1	79119975	C	T	ZNF281	p.Gly353Ser	Missense	0/1	0/0	0/0	0/0	0/0	0/0	0/0	0/0	0/1	0/0	0/1	0/1	1/1	0/1	0/1	0/1	0/1	0/1	0/1	0/1	0/0	0/1	6	1	3	12	0.00661413
NC_037343.1	79272571	T	G	KIF14	p.Lys469Gln	Missense	0/1	0/0	0/0	0/0	0/0	0/0	0/0	0/0	0/1	0/0	0/1	0/1	0/1	0/1	0/1	0/1	0/1	0/1	0/1	0/1	0/0	0/1	6	1	3	12	0.00661413
NC_037343.1	79277893	C	T	KIF14	p.Arg279His	Missense	0/1	0/0	0/0	0/0	0/0	0/0	0/0	0/0	0/1	0/0	0/1	0/1	0/1	0/1	0/1	0/1	0/1	0/1	0/1	0/1	0/0	0/1	6	1	3	12	0.00661413
NC_037343.1	79278172	A	G	KIF14	p.Val186Ala	Missense	0/1	0/0	0/0	0/0	0/0	0/0	0/0	0/0	0/1	0/0	0/1	0/1	0/1	0/1	0/1	0/1	0/1	0/1	0/1	0/1	0/0	0/1	6	1	3	12	0.00661413
NC_037343.1	79278265	A	G	KIF14	p.Val155Ala	Missense	0/1	0/0	0/0	0/0	0/0	0/0	0/0	0/0	0/1	0/0	0/1	0/1	0/1	0/1	0/1	0/1	0/1	0/1	0/1	0/1	0/0	0/1	6	1	3	12	0.00661413
NC_037343.1	79316214	C	G	DDX59	p.Glu122Asp	Missense	0/1	0/0	0/0	0/0	0/0	0/0	0/0	0/0	0/1	0/0	0/1	0/1	0/1	0/1	0/1	0/1	0/1	0/1	0/1	0/1	0/0	0/1	6	1	3	12	0.00661413
NC_037343.1	79316318	G	C	DDX59	p.Pro88Ala	Missense	0/1	0/0	0/0	0/0	0/0	0/0	0/0	0/0	0/1	0/0	0/1	0/1	0/1	0/1	0/1	0/1	0/1	0/1	1/1	0/1	0/0	0/1	6	1	3	12	0.00661413
NC_037343.1	79316453	C	T	DDX59	p.Asp43Asn	Missense	0/1	0/0	0/0	0/0	0/0	0/0	0/0	0/0	0/1	0/0	0/1	0/1	0/1	0/1	0/1	0/1	1/1	0/1	0/1	0/1	0/0	0/1	6	1	3	12	0.00661413
NC_037343.1	79734811	A	C	IGFN1	p.Glu2512Ala	Missense	0/1	0/0	0/0	0/0	0/0	0/0	0/0	0/0	0/1	0/0	0/1	0/1	0/1	0/1	0/1	0/1	0/1	1/1	0/1	0/1	0/0	0/1	6	1	3	12	0.00661413
NC_037343.1	79734883	G	A	IGFN1	p.Arg2536His	Missense	0/1	0/0	0/0	0/0	0/0	0/0	0/0	0/0	0/1	0/0	0/1	0/1	0/1	0/1	0/1	0/1	0/1	0/1	0/1	0/1	0/0	0/1	6	1	3	12	0.00661413
NC_037343.1	79853538	G	A	LOC112441773	p.Asp349Asn	Missense	0/1	0/0	0/0	0/0	0/0	0/0	0/0	0/0	0/1	0/0	0/1	0/1	0/1	0/1	0/1	0/1	0/1	0/1	0/1	1/1	0/0	0/1	6	1	3	12	0.00661413
NC_037343.1	79853638	A	G	LOC112441773	p.Gln382Arg	Missense	0/1	0/0	0/0	0/0	0/0	0/0	0/0	0/0	0/1	0/0	0/1	0/1	0/1	0/1	0/1	0/1	0/1	0/1	0/1	0/1	0/0	1/1	6	1	3	12	0.00661413
NC_037343.1	80012584	A	G	KDM5B	p.Ile1091Val	Missense	0/1	0/0	0/0	0/0	0/0	0/0	0/0	0/0	0/1	0/0	0/1	0/1	0/1	0/1	0/1	0/1	0/1	0/1	0/1	0/1	0/0	0/1	6	1	3	12	0.00661413
NC_037343.1	80427566	A	C	PTPN7	p.Ser361Arg	Missense	0/1	0/0	0/0	0/0	0/0	0/0	0/0	0/0	0/1	0/0	0/1	0/1	0/1	0/1	0/1	0/1	0/1	0/1	0/1	0/1	0/0	1/1	6	1	3	12	0.00661413
NC_037343.1	80535568	T	C	TIMM17A	p.Ile83Val	Missense	0/1	0/0	0/0	0/0	0/0	0/0	0/0	0/0	0/1	0/0	0/1	0/1	0/1	0/1	0/1	0/1	0/1	0/1	0/1	0/1	0/0	0/1	6	1	3	12	0.00661413
NC_037343.1	80573175	G	A	LMOD1	p.Gly105Ser	Missense	0/1	0/0	0/0	0/0	0/0	0/0	0/0	0/0	0/1	0/0	0/1	1/1	0/1	0/1	0/1	0/1	1/1	0/1	0/1	0/1	0/0	0/1	6	1	3	12	0.00661413
NC_037343.1	80976814	G	A	LOC100297820	p.Ala688Val	Missense	0/1	0/0	0/0	0/0	0/0	0/0	0/0	0/0	0/1	0/0	0/1	0/1	0/1	0/1	0/1	0/1	0/1	0/1	0/1	0/1	0/0	0/1	6	1	3	12	0.00661413
NC_037343.1	80976824	A	G	LOC100297820	p.Ter685Argext*?	Stop_lost	0/1	0/0	0/0	0/0	0/0	0/0	0/0	0/0	0/1	0/0	0/1	0/1	0/1	0/1	0/1	0/1	0/1	0/1	0/1	0/1	0/0	0/1	6	1	3	12	0.00661413
NC_037344.1	6546885	G	C	LOC112442013	p.Arg59Gly	Missense	0/0	0/1	0/0	0/0	0/0	0/0	0/0	0/1	1/1	0/1	0/0	0/1	0/1	0/1	0/1	0/1	0/0	1/1	0/1	0/1	0/0	0/1	6	1	3	12	0.00661413
NC_037344.1	6972156	A	G	LRBA	p.Ile1119Val	Missense	0/0	0/1	0/0	0/0	0/0	0/0	0/0	0/1	0/1	1/1	0/0	0/1	0/1	0/1	0/1	0/1	0/0	0/1	0/1	0/1	0/1	0/0	6	1	3	12	0.00661413
NC_037345.1	62635010	T	G	LOC614781	p.Gln155Pro	Missense	0/1	0/1	0/0	0/1	0/1	0/1	0/1	0/0	0/0	0/0	0/0	0/0	0/0	0/0	0/1	0/0	0/0	0/0	0/1	0/0	0/0	0/1	1	6	12	3	0.00661413
NC_037345.1	64855779	A	G	LOC540014	p.Asn14Ser	Missense	0/0	0/0	0/0	0/0	0/0	0/1	0/0	0/0	0/1	0/0	1/1	0/1	0/1	0/1	0/0	0/1	0/1	0/1	0/1	1/1	0/1	0/1	6	1	3	12	0.00661413
NC_037349.1	11734631	G	A	SLC22A13	p.Arg328Gln	Missense	0/1	0/1	1/1	0/1	0/0	0/1	0/1	0/1	0/1	0/0	0/0	0/0	0/0	0/0	0/0	0/0	0/0	0/0	0/0	0/0	0/1	0/0	1	6	12	3	0.00661413
NC_037349.1	13970519	A	G	ULK4	p.Leu1228Pro	Missense	0/1	0/1	0/0	0/1	0/1	0/1	0/1	0/1	0/0	0/0	0/0	0/0	0/0	0/0	0/0	0/0	0/1	0/0	0/0	0/0	0/1	0/0	1	6	12	3	0.00661413
NC_037349.1	14572458	C	T	CCK	p.Arg48Gln	Missense	0/1	0/1	0/1	0/1	0/0	0/1	0/1	0/1	0/0	0/0	0/0	0/0	0/0	0/0	0/0	0/0	0/1	0/0	0/0	0/0	0/1	0/0	1	6	12	3	0.00661413
NC_037349.1	15296132	A	G	SNRK	p.Thr763Ala	Missense	0/1	0/1	0/1	0/1	0/1	0/0	0/1	0/1	0/1	0/0	0/0	0/0	0/0	0/0	0/0	0/0	0/1	0/0	0/0	0/0	0/0	0/0	1	6	12	3	0.00661413
NC_037349.1	16247342	C	G	TOPAZ1	p.Leu1190Val	Missense	0/1	0/1	0/1	0/1	0/1	0/1	0/0	0/1	0/0	0/1	0/0	0/0	0/0	0/0	0/0	0/0	0/1	0/0	0/0	0/0	0/0	0/0	1	6	12	3	0.00661413
NC_037349.1	16750136	G	C	FANCD2	p.Leu1132Val	Missense	0/1	0/1	0/1	1/1	0/1	1/1	0/0	0/0	0/0	0/1	0/0	0/0	0/0	0/0	0/1	0/0	0/1	0/0	0/0	0/0	0/0	0/0	1	6	12	3	0.00661413
NC_037350.1	29821467	A	G	LOC788675	p.Ile233Val	Missense	0/1	0/1	0/1	0/0	0/1	0/1	1/1	0/0	0/0	0/0	0/0	0/0	0/0	0/1	0/1	0/0	0/0	0/0	0/1	0/0	0/0	0/0	1	6	12	3	0.00661413
NC_037352.1	2504875	A	C	LOC100139916	p.Asp87Ala	Missense	0/1	0/1	1/1	0/1	0/1	0/0	0/1	0/0	0/0	0/0	0/0	0/0	1/1	1/1	0/1	0/0	0/0	0/0	0/0	0/0	0/0	0/0	1	6	12	3	0.00661413
NC_037352.1	2504876	T	A	LOC100139916	p.Asp87Glu	Missense	0/1	0/1	1/1	0/1	0/1	0/0	0/1	0/0	0/0	0/0	0/0	0/0	1/1	1/1	0/1	0/0	0/0	0/0	0/0	0/0	0/0	0/0	1	6	12	3	0.00661413
NC_037352.1	2504881	C	T	LOC100139916	p.Thr89Met	Missense	0/1	0/1	1/1	0/1	0/1	0/0	0/1	0/0	0/0	0/0	0/0	0/0	1/1	1/1	0/1	0/0	0/0	0/0	0/0	0/0	0/0	0/0	1	6	12	3	0.00661413
NC_037354.1	33525078	A	C	LOC104976117	p.Asp101Ala	Missense	0/1	1/1	0/1	0/1	0/1	0/0	1/1	0/0	0/0	0/0	0/0	0/0	1/1	0/1	0/0	0/0	0/0	0/0	0/0	0/1	0/0	0/0	1	6	12	3	0.00661413
NC_037328.1	55750744	C	T	LOC112448254	p.Gly133Asp	Missense	0/0	0/0	0/0	0/0	0/0	0/0	0/0	0/0	./.	0/0	0/0	0/1	0/1	0/1	0/1	0/1	0/0	0/1	0/1	0/1	0/1	0/0	7	0	5	9	0.00712074
NC_037329.1	107476018	C	G	TMEM198	p.Pro212Arg	Missense	0/0	0/0	0/0	0/0	0/0	0/0	0/0	0/1	0/0	0/1	0/1	1/1	0/0	0/0	0/1	0/0	1/1	0/0	0/1	0/1	0/1	./.	7	0	5	9	0.00712074
NC_037332.1	57572563	C	G	METTL7B	p.Gln225His	Missense	0/0	0/0	0/0	0/0	0/0	0/0	0/0	0/0	0/1	0/1	0/0	0/1	./.	0/1	0/1	0/1	0/1	0/0	0/0	0/0	0/1	0/1	7	0	5	9	0.00712074
NC_037335.1	83161943	A	C	HABP4	p.Gln131Pro	Missense	0/1	0/1	0/1	1/1	0/1	0/1	0/1	./.	0/1	0/0	0/0	0/1	0/1	0/0	0/0	0/0	1/1	0/1	0/0	0/0	0/0	0/0	0	7	9	5	0.00712074
NC_037335.1	101778732	G	A	HSDL2	p.Arg198Lys	Missense	0/1	0/1	0/1	0/1	0/1	0/1	0/1	0/1	0/0	0/1	0/0	0/0	0/1	0/1	0/0	./.	0/0	0/1	0/0	0/0	0/0	0/0	0	7	9	5	0.00712074
NC_037335.1	102128880	C	G	SLC46A2	p.Met135Ile	Missense	1/1	0/1	1/1	0/1	0/1	0/1	1/1	0/1	0/0	0/0	0/0	0/0	1/1	0/1	0/0	0/1	0/0	./.	0/0	0/0	0/0	0/1	0	7	9	5	0.00712074
NC_037338.1	46884503	A	G	PSD4	p.Thr18Ala	Missense	0/1	0/1	0/1	0/1	0/1	0/1	0/1	./.	0/1	0/0	0/1	0/1	0/0	0/0	1/1	0/0	0/0	0/0	0/1	0/0	0/0	0/0	0	7	9	5	0.00712074
NC_037342.1	79847940	G	A	LOC781287	p.Leu275Phe	Missense	0/0	0/0	0/0	0/0	0/0	0/0	0/0	0/1	0/1	./.	0/0	0/1	0/1	0/1	0/1	0/0	0/1	0/0	0/0	0/1	0/0	0/1	7	0	5	9	0.00712074
NC_037343.1	80314094	G	A	LGR6	p.Ala574Val	Missense	0/0	0/0	0/0	0/0	0/0	0/0	0/0	0/0	0/1	0/0	0/1	0/1	0/1	0/1	1/1	0/1	0/1	./.	1/1	0/0	0/0	0/0	7	0	5	9	0.00712074
NC_037343.1	80415693	C	T	LOC100300760	p.Arg81Gln	Missense	0/0	0/0	0/0	0/0	0/0	0/0	0/0	0/0	0/1	0/0	1/1	0/1	0/1	./.	0/1	0/1	0/0	0/1	0/1	0/0	0/0	0/1	7	0	5	9	0.00712074
NC_037343.1	80480464	C	T	LOC104974553	p.Pro192Leu	Missense	0/0	0/0	0/0	0/0	0/0	0/0	0/0	0/0	0/0	0/0	./.	0/1	0/1	0/1	0/0	1/1	0/1	0/1	0/1	0/1	0/0	0/1	7	0	5	9	0.00712074
NC_037343.1	80482584	A	T	LOC104974553	p.Glu250Val	Missense	0/0	0/0	0/0	0/0	0/0	0/0	0/0	0/0	0/1	0/0	0/0	0/1	0/1	1/1	./.	0/1	1/1	0/0	1/1	1/1	0/0	0/1	7	0	5	9	0.00712074
NC_037343.1	80585757	T	C	LOC112441884	p.Cys242Arg	Missense	0/0	0/0	0/0	0/0	0/0	0/0	0/0	0/0	0/1	0/0	0/1	0/1	0/0	0/1	1/1	0/1	0/1	0/0	./.	0/1	0/0	0/1	7	0	5	9	0.00712074
NC_037344.1	14163722	C	A	LOC100337185	p.Val1070Phe	Missense	0/0	0/0	0/0	0/0	0/0	0/0	0/0	1/1	1/1	0/0	0/0	0/1	0/1	0/1	0/1	0/0	0/0	0/1	0/1	./.	0/0	0/1	7	0	5	9	0.00712074
NC_037344.1	14163746	C	T	LOC100337185	p.Val1062Ile	Missense	0/0	0/0	0/0	0/0	0/0	0/0	0/0	1/1	1/1	0/0	0/0	0/1	0/1	0/1	0/1	0/0	0/0	0/1	0/1	./.	0/0	0/1	7	0	5	9	0.00712074
NC_037344.1	14163752	C	G	LOC100337185	p.Ala1060Pro	Missense	0/0	0/0	0/0	0/0	0/0	0/0	0/0	1/1	1/1	0/0	0/0	0/1	0/1	0/1	0/1	0/0	0/0	0/1	0/1	./.	0/0	0/1	7	0	5	9	0.00712074
NC_037344.1	14230881	T	C	FREM3	p.Tyr125His	Missense	0/0	0/0	0/0	0/0	0/0	0/0	0/0	1/1	1/1	0/0	0/0	1/1	./.	1/1	1/1	0/0	0/0	1/1	0/1	0/1	0/0	1/1	7	0	5	9	0.00712074
NC_037349.1	13309111	A	G	LOC786139	p.Arg170Gly	Missense	0/1	0/1	0/1	0/1	0/1	0/1	0/1	0/1	0/1	./.	0/0	0/0	0/0	0/0	0/1	0/0	0/1	0/0	0/0	0/0	0/1	0/0	0	7	9	5	0.00712074
NC_037349.1	13309118	C	G	LOC786139	p.Thr172Ser	Missense	0/1	0/1	0/1	0/1	0/1	0/1	0/1	0/1	0/1	./.	0/0	0/0	0/0	0/0	1/1	0/0	0/1	0/0	0/0	0/0	0/1	0/0	0	7	9	5	0.00712074
NC_037349.1	16519172	G	A	KIF15	p.Ser11Asn	Missense	0/1	0/1	1/1	0/1	0/1	0/1	0/1	0/1	0/1	1/1	0/0	0/0	0/0	0/0	0/1	0/0	0/1	0/0	0/0	0/0	./.	0/0	0	7	9	5	0.00712074
NC_037349.1	16546307	A	G	KIF15	p.Asn841Ser	Missense	0/1	0/1	0/1	0/1	0/1	0/1	0/1	0/1	0/1	./.	0/0	0/0	0/0	0/0	0/1	0/0	0/1	0/0	0/0	0/0	0/1	0/0	0	7	9	5	0.00712074
NC_037349.1	17777010	G	A	OXTR	p.Ala260Thr	Missense	0/1	1/1	0/1	0/1	0/1	0/1	0/1	0/1	0/1	./.	0/0	0/0	0/0	0/0	0/1	0/0	0/1	0/0	0/0	0/0	0/1	0/0	0	7	9	5	0.00712074
NC_037350.1	27690396	G	A	AIF1	p.Gln44*	Stop_gained	0/1	0/1	0/1	1/1	1/1	0/1	0/1	1/1	0/0	0/0	0/0	0/0	0/0	0/0	0/1	./.	0/1	0/0	0/1	1/1	0/0	0/0	0	7	9	5	0.00712074
NC_037328.1	139432362	T	C	LOC534913	p.Glu75Gly	Missense	0/0	0/1	1/1	0/0	0/0	0/1	0/1	0/0	0/0	0/0	0/0	0/0	0/0	./.	0/0	0/0	0/0	0/0	0/0	0/0	0/0	./.	3	4	13	0	0.00722394
NC_037328.1	139432371	A	G	LOC534913	p.Val72Ala	Missense	0/0	0/1	1/1	0/0	0/0	0/1	0/1	0/0	0/0	0/0	0/0	0/0	0/0	./.	0/0	0/0	0/0	0/0	0/0	0/0	0/0	./.	3	4	13	0	0.00722394
NC_037350.1	25674103	C	G	BLA-DQB	p.Leu41Val	Missense	0/0	1/1	0/1	1/1	0/0	0/0	0/1	0/0	0/0	0/0	0/0	0/0	0/0	0/0	0/0	0/0	0/0	./.	0/0	0/0	./.	0/0	3	4	13	0	0.00722394
NC_037352.1	2568677	G	A	ZNF205	p.Gly224Glu	Missense	0/0	0/1	0/0	0/1	0/1	0/1	0/0	./.	0/0	0/0	0/0	0/0	0/0	0/0	0/0	0/0	./.	0/0	0/0	0/0	0/0	0/0	3	4	13	0	0.00722394
NC_037348.1	69260998	C	T	LOC112443180	p.Pro38Leu	Missense	0/1	0/1	0/0	0/0	0/1	1/1	0/1	0/0	./.	0/0	0/0	0/0	0/0	0/1	./.	0/0	0/0	0/0	0/0	0/0	0/0	0/0	2	5	12	1	0.00722394
NC_037353.1	16636721	C	T	LOC522146	p.Ala471Thr	Missense	0/1	0/1	0/0	0/1	0/1	0/1	0/0	0/0	0/0	./.	0/0	0/0	0/0	./.	0/0	0/0	0/1	0/0	0/0	0/0	0/0	0/0	2	5	12	1	0.00722394
NC_037335.1	110034219	A	G	MEGF9	p.Ile474Thr	Missense	0/1	0/1	0/0	./.	0/1	0/1	0/1	0/1	0/0	0/0	0/0	0/0	0/0	0/0	0/0	0/1	0/0	0/0	0/0	0/0	./.	0/0	1	5	12	2	0.00722394
NC_037345.1	61384612	G	A	LOC528568	p.Met78Ile	Missense	0/1	0/1	0/1	0/0	./.	0/1	0/1	0/0	./.	0/0	0/0	0/0	0/1	0/1	0/0	0/0	0/0	0/0	0/0	0/0	0/0	0/0	1	5	12	2	0.00722394
NC_037356.1	50214057	T	C	LOC789503	p.Gln1190Arg	Missense	./.	0/1	0/0	0/1	1/1	0/1	0/1	0/0	0/0	0/0	./.	1/1	0/0	0/0	0/0	0/0	0/0	0/0	0/0	0/0	0/0	0/1	1	5	12	2	0.00722394
NC_037335.1	110536446	A	C	CNTRL	p.Lys486Gln	Missense	0/1	./.	0/1	0/1	0/1	./.	0/1	0/1	0/0	0/0	0/0	0/0	0/0	0/0	0/0	0/1	0/0	1/1	0/0	0/0	0/1	0/0	0	5	11	4	0.00812693
NC_037349.1	16846950	T	C	IL17RE	p.Asp264Gly	Missense	0/1	0/1	0/1	0/1	0/1	./.	./.	0/1	0/1	0/0	0/0	0/0	0/0	0/0	0/1	0/0	0/0	0/0	0/0	0/0	1/1	0/0	0	5	11	4	0.00812693
0/0: Ref_Ref
0/1: Ref_Alt
1/1: Alt_Alt
./.: not detected
Carrier, CR
Non-carrier, NCR
