# Supplementary material for: The whole genome sequencing offers insights into the susceptibility to the foot-and-mouth disease virus carrier state
Source: Vet Res. 2026 Jan 3;57:26. doi: 10.1186/s13567-025-01697-4 (PMC12866560; doi:10.1186/s13567-025-01697-4)
Supplement: Supplementary file 10 — Additional file 10. Differential missense Indels with p-value < 0.01 of Fisher’s exact test between carriers and noncarriers based on the cattle reference genome. [file 13567_2025_1697_MOESM10_ESM.xlsx]

## Sheet: Additional file 10
Additional file 10. Differential missense Indels with p < 0.01 of fisher's exact test between carriers and noncarriers based on the cattle (Bos taurus) reference genome (ARS-USD1.2)
CHROM	POS	REF	ALT	geneid	site	SVtype	CR1	CR2	CR3	CR4	CR5	CR6	CR7	NCR1	NCR2	NCR3	NCR4	NCR5	NCR6	NCR7	NCR8	NCR9	NCR10	NCR11	NCR12	NCR13	NCR14	NCR15	CR_Ref	CR_Alt	NCR_Ref	NCR_Alt	p_values
NC_037335.1	85373747	C	CAGA	PTPDC1	p.Glu372dup	Inframe_insertion	0/1	0/1	0/1	0/1	0/1	0/1	0/1	0/1	0/0	0/0	0/0	0/0	0/1	0/0	0/0	0/0	0/0	0/0	0/0	0/0	0/0	0/0	0	7	13	2	0.000211089
NC_037335.1	110277601	G	GCGCTCT	LOC112447759	p.Ala61_Leu62dup	Inframe_insertion	0/1	0/1	0/1	0/1	0/1	0/1	0/1	0/1	0/0	0/0	0/0	0/0	0/0	0/0	0/0	0/1	0/0	0/1	0/0	0/0	0/0	0/0	0	7	12	3	0.000703631
NC_037335.1	94249138	CAGA	C	OR13F1_1	p.Ser76del	Inframe_deletion	0/1	0/1	0/1	0/0	0/1	0/1	0/1	0/1	0/0	0/0	0/0	0/1	0/0	0/0	0/0	0/0	0/0	0/0	0/0	0/0	0/0	0/0	1	6	13	2	0.00234544
NC_037335.1	83515400	G	GC	ZNF782	p.Leu5fs	Frameshift_insertion	0/1	0/1	0/1	1/1	0/1	0/1	0/1	1/1	0/0	0/0	0/0	0/1	0/1	0/0	0/0	0/0	0/1	0/0	0/0	0/0	0/0	0/0	0	7	11	4	0.00386997
NC_037349.1	14774546	TGAA	T	NKTR	p.Glu842del	Inframe_deletion	0/1	0/1	0/1	0/1	0/1	0/1	0/1	0/1	1/1	0/0	0/0	0/0	0/0	0/0	0/0	0/0	0/1	0/0	0/0	0/0	0/1	0/0	0	7	11	4	0.00386997
NC_037338.1	637367	CTGG	C	LOC112448731	p.Thr52del	Inframe_deletion	0/1	0/0	0/0	0/1	0/1	0/1	0/1	0/0	0/0	0/0	0/0	0/1	0/0	0/0	0/0	0/0	0/0	0/0	0/0	0/0	0/0	0/0	2	5	14	1	0.0043156
NC_037345.1	57468238	GAGAC	G	SIGLEC10	p.Val270fs	Frameshift_deletion	1/1	0/1	0/1	0/0	0/1	0/0	0/1	0/0	0/1	0/0	0/0	0/0	0/0	0/0	0/0	0/0	0/0	0/0	0/0	0/0	0/0	0/0	2	5	14	1	0.0043156
NC_037337.1	13357724	CTT	C	RPL4	p.Lys365fs	Frameshift_deletion	0/1	0/1	0/1	0/1	0/0	0/0	0/0	0/0	0/0	0/0	0/0	0/0	0/0	0/0	0/0	0/0	0/0	0/0	0/0	0/0	0/0	0/0	3	4	15	0	0.00478469
NC_037354.1	16543288	T	TC	LOC112444595	p.Gly138fs	Frameshift_insertion	0/1	1/1	1/1	0/0	0/0	0/1	0/0	0/0	0/0	0/0	0/0	0/0	0/0	0/0	0/0	0/0	0/0	0/0	0/0	0/0	0/0	0/0	3	4	15	0	0.00478469
NC_037357.1	16797437	ACCT	A	LOC783491	p.Ser131del	Inframe_deletion	0/1	0/1	0/0	0/1	0/0	0/0	0/1	0/0	0/0	0/0	0/0	0/0	0/0	0/0	0/0	0/0	0/0	0/0	0/0	0/0	0/0	0/0	3	4	15	0	0.00478469
NC_037335.1	83728344	AG	A	LOC112447830	p.Ser726fs	Frameshift_deletion	0/1	0/1	0/1	0/1	0/1	0/1	0/1	0/1	0/0	0/0	0/0	0/1	0/1	0/0	0/0	0/0	0/1	0/1	0/0	0/0	0/0	0/0	0	7	10	5	0.00534759
NC_037335.1	83728348	G	GT	LOC112447830	p.Asp728fs	Frameshift_insertion	0/1	0/1	0/1	0/1	0/1	0/1	0/1	0/1	0/0	0/0	0/0	0/1	0/1	0/0	0/0	0/0	0/1	0/1	0/0	0/0	0/0	0/0	0	7	10	5	0.00534759
NC_037335.1	84131468	ACTT	A	ECM2	p.Glu219del	Inframe_deletion	0/1	0/1	0/1	0/1	0/1	0/1	0/1	0/1	0/0	0/0	0/0	1/1	0/1	0/0	0/0	0/0	0/1	0/1	0/0	0/0	0/0	0/0	0	7	10	5	0.00534759
NC_037352.1	2505818	A	AAGGAGAAGGCGACGG	LOC100139916	p.Thr181delinsLysGluLysAlaThrAla	Inframe_insertion	0/1	0/1	0/1	0/1	0/1	0/1	0/1	0/0	0/1	0/0	0/0	0/1	0/1	0/0	0/0	0/0	0/0	0/0	0/0	0/0	0/1	0/1	0	7	10	5	0.00534759
NC_037354.1	33421381	G	GGCCGCC	PLPP5	p.Ala7_Ala8dup	Inframe_insertion	1/1	0/1	0/1	0/1	0/1	0/1	0/1	0/0	0/1	0/0	0/0	0/0	0/1	0/1	0/0	0/0	0/0	0/0	0/0	0/1	0/0	0/1	0	7	10	5	0.00534759
NC_037329.1	106604855	CAGG	C	ZNF142	p.Pro909del	Inframe_deletion	0/1	0/0	0/0	0/0	0/0	0/0	0/0	0/1	0/0	0/1	0/1	0/1	0/0	0/1	0/1	0/0	0/1	0/1	0/1	0/1	0/1	0/1	6	1	3	12	0.00661413
NC_037335.1	84186977	TA	T	CENPP	p.Ter289fs	Stop_lost	0/1	0/1	0/1	0/0	0/1	0/1	0/1	0/0	0/0	0/0	0/0	0/1	0/1	0/0	0/0	0/0	1/1	0/0	0/0	0/0	0/0	0/0	1	6	12	3	0.00661413
NC_037335.1	85601162	AGAT	A	LOC100141230	p.Met2del	Inframe_deletion	0/1	0/1	0/1	0/0	0/1	0/1	0/1	0/1	0/0	0/0	0/0	0/0	0/1	0/0	0/0	0/0	0/0	0/1	0/0	0/0	0/0	0/0	1	6	12	3	0.00661413
NC_037343.1	80244298	T	TCTC	PPP1R12B	p.Glu350dup	Inframe_insertion	0/1	0/0	0/0	0/0	0/0	0/0	0/0	0/0	0/1	0/0	0/1	0/1	0/1	0/1	0/1	0/1	0/1	0/1	0/1	0/1	0/0	0/1	6	1	3	12	0.00661413
NC_037343.1	80455689	GC	G	LOC100847861	p.Arg161fs	Frameshift_deletion	0/1	0/0	0/0	0/0	0/0	0/0	0/0	0/0	0/1	0/0	0/1	0/1	0/1	0/1	0/1	0/1	1/1	0/1	0/1	0/1	0/0	0/1	6	1	3	12	0.00661413
NC_037349.1	11637589	T	TGGGGTGATAGGTTA	OXSR1	p.Ala15fs	Stop_gained	0/1	0/1	0/1	0/1	0/0	0/1	0/1	0/1	0/0	0/0	0/0	0/0	0/0	0/0	0/0	0/0	0/1	0/0	0/0	0/0	0/1	0/0	1	6	12	3	0.00661413
NC_037356.1	46850123	G	GC	ORAOV1	p.Pro106fs	Frameshift_insertion	0/0	0/0	0/0	0/0	0/0	0/0	1/1	1/1	0/1	0/1	0/1	0/1	0/0	0/1	0/1	1/1	1/1	0/0	0/1	1/1	0/0	0/1	6	1	3	12	0.00661413
0/0: Ref_Ref
0/1: Ref_Alt
1/1: Alt_Alt
./.: not detected
Carrier, CR
Non-carrier, NCR
