# Supplementary material for: The whole genome sequencing offers insights into the susceptibility to the foot-and-mouth disease virus carrier state
Source: Vet Res. 2026 Jan 3;57:26. doi: 10.1186/s13567-025-01697-4 (PMC12866560; doi:10.1186/s13567-025-01697-4)
Supplement: Supplementary file 11 — Additional file 11. SNPs with the top 1% FST values represent extreme allele frequency differences between carriers and noncarriers based on the cattle reference genome. [file 13567_2025_1697_MOESM11_ESM.xlsx]

## Sheet: Additional file 11
Additional file 11.The SNPs with the top 1% FST values represent extreme allele frequency differences between carriers and noncarriers based on the cattle (Bos taurus) reference genome (ARS-USD1.2)
CHROM	POS	FST value	geneid
NC_037345.1	63578985	0.63391	LOC100140412
NC_037341.1	2731555	0.601108	DENND3
NC_037349.1	14804583	0.588235	ZBTB47
NC_037335.1	94312552	0.582876	LOC513099
NC_037335.1	99919840	0.576155	SVEP1
NC_037332.1	59005326	0.563035	LOC112446614
NC_037341.1	23299875	0.561934	MOS
NC_037342.1	46230529	0.534839	LOC101903126
NC_037345.1	57916653	0.514086	LOC787309
NC_037335.1	99933282	0.512107	SVEP1
NC_037335.1	98722720	0.507501	FRRS1L
NC_037335.1	98722724	0.507501	FRRS1L
NC_037335.1	94104399	0.506345	OR13F1
NC_037335.1	99932913	0.506345	SVEP1
NC_037330.1	11919042	0.506236	CD1D
NC_037348.1	19765700	0.506023	LOC781494
NC_037333.1	114532769	0.493758	SH3TC1
NC_037352.1	35707474	0.491525	LOC107131854
NC_037335.1	99918299	0.484792	SVEP1
NC_037330.1	11918893	0.478405	CD1D
NC_037350.1	25674103	0.477282	BLA-DQB
NC_037347.1	17619959	0.476636	LOC781741
NC_037335.1	85570237	0.46887	LOC101907893
NC_037335.1	92571638	0.453249	CYLC2
NC_037335.1	94128113	0.453249	LOC783328
NC_037342.1	46357354	0.453249	LOC783920
NC_037342.1	46357363	0.453249	LOC783920
NC_037344.1	14230881	0.451964	FREM3
NC_037335.1	85572091	0.448042	LOC101907893
NC_037350.1	28055656	0.445105	LOC616942
NC_037330.1	11860442	0.444518	CD1A
NC_037335.1	85146140	0.444518	LOC101907579
NC_037335.1	99748014	0.44179	C8H9orf152
NC_037335.1	110358894	0.44179	C5
NC_037344.1	6118559	0.440913	FAM160A1
NC_037335.1	112306250	0.440895	SNTG2
NC_037349.1	14626667	0.435928	LYZL4
NC_037332.1	59365865	0.435176	LOC788438
NC_037348.1	20223172	0.433861	LOC515149
NC_037335.1	99967265	0.427724	SVEP1
NC_037335.1	85708541	0.427695	LOC787410
NC_037335.1	91454059	0.427695	GRIN3A
NC_037335.1	99933006	0.427695	SVEP1
NC_037335.1	100249912	0.427695	MUSK
NC_037335.1	103303951	0.427695	AMBP
NC_037335.1	103566853	0.427695	AKNA
NC_037349.1	16750094	0.427695	FANCD2
NC_037350.1	29896273	0.427056	OR2W1
NC_037356.1	50209725	0.427056	LOC789503
NC_037330.1	11860441	0.427004	CD1A
NC_037335.1	98500602	0.426375	ELP1
NC_037342.1	46230571	0.426375	LOC101903126
NC_037342.1	46357309	0.426375	LOC783920
NC_037345.1	48586355	0.426375	RINL
NC_037335.1	99959212	0.425031	SVEP1
NC_037335.1	102431628	0.425031	FKBP15
NC_037335.1	103398248	0.425031	COL27A1
NC_037335.1	103988637	0.425031	TNFSF15
NC_037342.1	46230551	0.425031	LOC101903126
NC_037349.1	16784338	0.425031	FANCD2
NC_037338.1	104079636	0.42171	EGFL7
NC_037345.1	64374265	0.42171	ZIM3
NC_037350.1	29895793	0.42171	OR2W1
NC_037335.1	85708514	0.417792	LOC787410
NC_037337.1	61529176	0.417792	CEP152
NC_037349.1	16750136	0.417792	FANCD2
NC_037342.1	79068188	0.417012	LOC104974341
NC_037350.1	24697399	0.416412	MCM3
NC_037335.1	85373873	0.413545	PTPDC1
NC_037335.1	85433522	0.413545	LOC112447831
NC_037335.1	88756566	0.413545	SECISBP2
NC_037335.1	88756587	0.413545	SECISBP2
NC_037335.1	88756589	0.413545	SECISBP2
NC_037335.1	94128302	0.41244	LOC783328
NC_037335.1	103574431	0.41244	AKNA
NC_037347.1	71965198	0.41244	LOC524810
NC_037349.1	10172112	0.41244	STAC
NC_037350.1	25902378	0.41244	LOC504295
NC_037345.1	63581730	0.412147	LOC100140412
NC_037350.1	28057835	0.411578	LOC616942
NC_037345.1	65085106	0.410301	ZSCAN4
NC_037335.1	83795139	0.408608	ZNF484
NC_037335.1	85571243	0.408088	LOC101907893
NC_037335.1	91311858	0.408088	GRIN3A
NC_037335.1	99932592	0.408088	SVEP1
NC_037329.1	7681835	0.40786	DIRC1
NC_037328.1	139432362	0.407504	LOC534913
NC_037328.1	139432371	0.407504	LOC534913
NC_037344.1	4673926	0.406943	FHDC1
NC_037347.1	17620496	0.402985	LOC781741
NC_037329.1	95066006	0.402439	FASTKD2
NC_037332.1	111104966	0.402439	CACNA1I
NC_037334.1	108512051	0.402439	LOC104969024
NC_037343.1	73715351	0.402439	CAMK1G
NC_037354.1	16383802	0.40218	MTNR1A
NC_037328.1	146031821	0.398449	PCNT
NC_037349.1	10776261	0.398449	GOLGA4
NC_037336.1	87021727	0.395481	LRP11
NC_037338.1	106088549	0.393288	LOC101907970
NC_037343.1	77611136	0.391586	PTPRC
NC_037345.1	65084716	0.390086	ZSCAN4
NC_037335.1	99976570	0.387467	SVEP1
NC_037341.1	1514228	0.386996	GML
NC_037356.1	37830897	0.386996	LOC504812
NC_037350.1	29877600	0.386861	LOC509280
NC_037330.1	11860455	0.385453	CD1A
NC_037349.1	16396656	0.382323	ZKSCAN7
NC_037349.1	16416509	0.382323	LOC107131660
NC_037328.1	80509092	0.379754	KNG1
NC_037348.1	69260998	0.379457	LOC112443180
NC_037335.1	102128880	0.377869	SLC46A2
NC_037343.1	80585625	0.377824	LOC112441884
NC_037344.1	21203830	0.376533	LOC618377
NC_037350.1	28056210	0.375359	LOC616942
NC_037335.1	112985353	0.373357	LOC100139638
NC_037339.1	14473062	0.373357	SMIM2
NC_037333.1	85857206	0.370178	MUC7
NC_037335.1	102628517	0.370178	BSPRY
NC_037335.1	1439484	0.367721	NEK1
NC_037330.1	11067127	0.365764	SPTA1
NC_037331.1	112873752	0.365764	GIMAP8
NC_037331.1	112873753	0.365764	GIMAP8
NC_037331.1	113239071	0.365764	LOC768255
NC_037331.1	113239077	0.365764	LOC768255
NC_037335.1	93894517	0.365764	LOC101906978
NC_037335.1	110071160	0.365764	MEGF9
NC_037335.1	110860751	0.365764	DCDC2C
NC_037339.1	68970895	0.365764	DCT
NC_037339.1	71156210	0.365764	LOC522174
NC_037339.1	71156221	0.365764	LOC522174
NC_037340.1	62669267	0.365764	BPIFA4
NC_037342.1	46357291	0.365764	LOC783920
NC_037342.1	46357292	0.365764	LOC783920
NC_037342.1	46357299	0.365764	LOC783920
NC_037343.1	2875677	0.365764	RBBP5
NC_037345.1	2893450	0.365764	ADAT1
NC_037345.1	22616518	0.365764	IRX3
NC_037346.1	46523908	0.365764	EFCAB13
NC_037348.1	42057417	0.365764	NUBPL
NC_037349.1	10683298	0.365764	TRANK1
NC_037349.1	14775726	0.365764	NKTR
NC_037349.1	23211922	0.365764	IL5RA
NC_037350.1	43886	0.365764	LOC112443721
NC_037350.1	29831504	0.365764	LOC788663
NC_037350.1	31828639	0.365764	HIST1H2AC_1
NC_037352.1	2584134	0.365764	LOC788915
NC_037355.1	195481	0.365764	LOC104968693
NC_037357.1	16797443	0.365764	LOC783491
NC_037341.1	77204347	0.365127	LOC784254
NC_037350.1	29167871	0.364821	LOC523769
NC_037332.1	44190768	0.363636	LOC785803
NC_037332.1	44190772	0.363636	LOC785803
NC_037332.1	44190779	0.363636	LOC785803
NC_037332.1	44190780	0.363636	LOC785803
NC_037332.1	44190785	0.363636	LOC785803
NC_037332.1	44190786	0.363636	LOC785803
NC_037354.1	15515509	0.361627	CFAP97
NC_037335.1	95509952	0.361086	TMEM38B
NC_037335.1	99747615	0.361086	C8H9orf152
NC_037335.1	99747924	0.361086	C8H9orf152
NC_037335.1	109888908	0.361086	CDK5RAP2
NC_037335.1	109888916	0.361086	CDK5RAP2
NC_037335.1	110592423	0.361086	CNTRL
NC_037335.1	113015994	0.361086	LOC100139638
NC_037335.1	113019700	0.361086	LOC100139638
NC_037349.1	13299101	0.361086	LOC786139
NC_037354.1	33209854	0.361086	ADRB3
NC_037346.1	23978465	0.359804	LOC520835
NC_037350.1	28055219	0.359804	LOC616942
NC_037332.1	27196797	0.359675	KRT76
NC_037342.1	78489217	0.353747	LOC789288
NC_037335.1	85146040	0.353737	LOC101907579
NC_037328.1	144549609	0.353669	LOC100299102
NC_037331.1	113132288	0.353669	LOC512867
NC_037335.1	80980066	0.353669	CTSL
NC_037343.1	54219623	0.353669	LOC529969
NC_037345.1	62755866	0.353669	KIR2DS1
NC_037339.1	20798747	0.351611	SERPINE3
NC_037345.1	65084743	0.351525	ZSCAN4
NC_037337.1	61529248	0.351177	CEP152
NC_037334.1	5745832	0.350819	LOC618737
NC_037343.1	80482584	0.34972	LOC104974553
NC_037335.1	85433000	0.348569	LOC112447831
NC_037335.1	85569295	0.348569	LOC101907893
NC_037335.1	85571438	0.348569	LOC101907893
NC_037335.1	85646841	0.348569	LOC787410
NC_037335.1	91300232	0.348569	RNF20
NC_037335.1	91433733	0.348569	GRIN3A
NC_037335.1	92571530	0.348569	CYLC2
NC_037335.1	94248939	0.348569	OR13F1_1
NC_037335.1	94249101	0.348569	OR13F1_1
NC_037335.1	99932372	0.348569	SVEP1
NC_037335.1	100815774	0.348569	ECPAS
NC_037335.1	104267978	0.348569	TNC
NC_037335.1	105660356	0.348569	ASTN2
NC_037335.1	105885147	0.348569	TRIM32
NC_037335.1	110193595	0.348569	LOC101904668
NC_037335.1	111082567	0.348569	TRAPPC12
NC_037335.1	113016013	0.348569	LOC100139638
NC_037336.1	79844903	0.345772	ADGRG6
NC_037345.1	24695970	0.345772	CES5A
NC_037339.1	72086067	0.342984	LOC100337076
NC_037339.1	72086077	0.342984	LOC100337076
NC_037342.1	1095123	0.342984	LOC100300302
NC_037342.1	46235193	0.342984	LOC101903126
NC_037346.1	41366590	0.342984	LOC788228
NC_037346.1	41366599	0.342984	LOC788228
NC_037352.1	100333	0.342984	IL9R
NC_037352.1	27195351	0.342984	PRSS53
NC_037329.1	95032742	0.342051	MDH1B
NC_037330.1	112924459	0.342051	INPP5D
NC_037331.1	112748847	0.342051	LRRC61
NC_037333.1	97671774	0.342051	SEC31A
NC_037334.1	17562501	0.342051	LOC508459
NC_037334.1	30367398	0.342051	CEP120
NC_037334.1	61721771	0.342051	TCOF1
NC_037334.1	98017567	0.342051	RGMB
NC_037335.1	110928409	0.342051	ALLC
NC_037339.1	21459700	0.342051	NEK5
NC_037342.1	83669624	0.342051	LOC519145
NC_037345.1	13810032	0.342051	LOC517901
NC_037345.1	53648936	0.342051	PNMA8A
NC_037345.1	62923635	0.342051	LOC101907857
NC_037345.1	65036193	0.342051	LOC509810
NC_037349.1	46062416	0.342051	LRTM1
NC_037350.1	7210678	0.342051	H2B_1
NC_037350.1	28811208	0.342051	TRIM15
NC_037350.1	29036667	0.342051	LOC786987
NC_037350.1	29424616	0.342051	LOC618052
NC_037350.1	29424620	0.342051	LOC618052
NC_037350.1	29612686	0.342051	LOC509155
NC_037350.1	50772887	0.342051	LOC404051
NC_037356.1	42532857	0.342051	NUDT22
NC_037344.1	14231566	0.341621	FREM3
NC_037344.1	14231586	0.341621	FREM3
NC_037335.1	84622763	0.341513	WNK2
NC_037329.1	107553264	0.341432	SLC4A3
NC_037343.1	79119668	0.341432	ZNF281
NC_037335.1	73965211	0.341239	ADRA1A
NC_037354.1	33525078	0.341239	LOC104976117
NC_037352.1	2568677	0.341042	ZNF205
NC_037335.1	109848808	0.34025	CDK5RAP2
NC_037343.1	80925327	0.34025	LAD1
NC_037344.1	6987954	0.34025	LRBA
NC_037349.1	16398781	0.34025	ZKSCAN7
NC_037328.1	127536751	0.33779	ZBTB38
NC_037335.1	85571921	0.33722	LOC101907893
NC_037335.1	88755798	0.33722	SECISBP2
NC_037335.1	90165468	0.33722	LOC617539
NC_037335.1	96668264	0.33722	ZNF462
NC_037349.1	11734631	0.33722	SLC22A13
NC_037350.1	29821467	0.33722	LOC788675
NC_037345.1	54621586	0.337042	BICRA
NC_037329.1	97523921	0.335512	MAP2
NC_037329.1	129143062	0.335512	ELOA
NC_037331.1	107150843	0.335512	LOC787500
NC_037334.1	1108294	0.335512	RASGEF1C
NC_037335.1	94381667	0.335512	OR13C3
NC_037338.1	637014	0.335512	LOC112448731
NC_037338.1	637403	0.335512	LOC112448731
NC_037339.1	70175755	0.335512	LOC784305
NC_037340.1	66898253	0.335512	TTI1
NC_037342.1	46230672	0.335512	LOC101903126
NC_037342.1	46230686	0.335512	LOC101903126
NC_037342.1	46357375	0.335512	LOC783920
NC_037342.1	46357423	0.335512	LOC783920
NC_037345.1	63898134	0.335512	ZFP28
NC_037347.1	25959712	0.335512	MOCS2
NC_037347.1	71964460	0.335512	LOC524810
NC_037349.1	10627620	0.335512	TRANK1
NC_037349.1	10627627	0.335512	TRANK1
NC_037349.1	44401881	0.335512	FAM208A
NC_037355.1	4263659	0.335512	LOC533307
NC_037355.1	29634501	0.335512	SYNPO2L
NC_037345.1	61384601	0.335322	LOC528568
NC_037328.1	594440	0.334952	LOC618212
NC_037329.1	103098325	0.334952	ABCA12
NC_037330.1	11716198	0.334952	CD1B
NC_037335.1	85572206	0.334952	LOC101907893
NC_037335.1	88738385	0.334952	SEMA4D
NC_037335.1	94248882	0.334952	OR13F1_1
NC_037335.1	101526983	0.334952	SUSD1
NC_037335.1	110313112	0.334952	TRAF1
NC_037335.1	110313121	0.334952	TRAF1
NC_037339.1	71315754	0.334952	LOC107131273
NC_037342.1	46230544	0.334952	LOC101903126
NC_037342.1	46358028	0.334952	LOC783920
NC_037349.1	39057176	0.334952	PTPRG
NC_037357.1	133185990	0.332381	SHROOM2
NC_037345.1	57916716	0.331826	LOC787309
NC_037344.1	21204089	0.331275	LOC618377
NC_037332.1	57609345	0.330833	LOC520938
NC_037332.1	57609355	0.330833	LOC520938
NC_037355.1	289850	0.330296	OR5L2
NC_037350.1	29877648	0.330003	LOC509280
NC_037335.1	94542608	0.329802	LOC100140461
NC_037335.1	103561552	0.329802	AKNA
NC_037349.1	16761293	0.329802	FANCD2
NC_037343.1	79729807	0.329577	IGFN1
NC_037338.1	28929974	0.328723	TMEM247
NC_037343.1	80925359	0.328662	LAD1
NC_037344.1	72546133	0.328648	ZNF74
NC_037345.1	53648961	0.328648	PNMA8A
NC_037345.1	57916509	0.328648	LOC787309
NC_037348.1	19765296	0.328648	LOC781494
NC_037356.1	42532517	0.328648	NUDT22
NC_037339.1	71191748	0.328583	LOC522174
NC_037349.1	15296150	0.328583	SNRK
NC_037349.1	15296154	0.328583	SNRK
NC_037349.1	15296157	0.328583	SNRK
NC_037350.1	25806399	0.328583	BOLA-DRB2
NC_037343.1	80925303	0.326729	LAD1
NC_037343.1	79480766	0.326675	GPR25
NC_037335.1	88726927	0.325836	SEMA4D
NC_037335.1	1439396	0.32579	NEK1
NC_037335.1	1439397	0.32579	NEK1
NC_037330.1	113223590	0.324821	USP40
NC_037350.1	28056229	0.324818	LOC616942
NC_037340.1	37214535	0.32479	PTCHD3
NC_037355.1	35649932	0.322193	SFTPA1
NC_037330.1	9832778	0.321425	VSIG8
NC_037332.1	60261774	0.321425	AMDHD1
NC_037335.1	86139621	0.321425	ROR2
NC_037335.1	90163696	0.321425	LOC617539
NC_037335.1	94127839	0.321425	LOC783328
NC_037338.1	47879678	0.321425	THNSL2
NC_037343.1	68937498	0.321425	CENPF
NC_037345.1	61390483	0.321425	LOC528568
NC_037348.1	19744517	0.321425	LOC618633
NC_037357.1	138677920	0.321425	LOC516494
NC_037335.1	84553231	0.32057	WNK2
NC_037335.1	103561511	0.32057	AKNA
NC_037341.1	23440986	0.32057	SDR16C5
NC_037342.1	46230629	0.32057	LOC101903126
NC_037342.1	46230632	0.32057	LOC101903126
NC_037346.1	48251060	0.32057	LOC100140873
NC_037349.1	10627594	0.32057	TRANK1
NC_037349.1	10627596	0.32057	TRANK1
NC_037335.1	110012831	0.318499	CDK5RAP2
NC_037338.1	44828724	0.318499	GCC2
NC_037349.1	22004904	0.318499	LOC101907965
NC_037328.1	110952706	0.31845	TIPARP
NC_037329.1	6670761	0.31845	ASNSD1
NC_037332.1	9351692	0.31845	PPP1R12A
NC_037334.1	12897528	0.31845	LOC783540
NC_037340.1	73538348	0.31845	LOC407163
NC_037342.1	48516137	0.31845	LOC781483
NC_037342.1	82536877	0.31845	LOC785899
NC_037343.1	54263060	0.31845	LOC789126
NC_037343.1	62047670	0.31845	KIAA1614
NC_037343.1	73523921	0.31845	C16H1orf74
NC_037344.1	72165230	0.31845	RIMBP3B
NC_037345.1	64375250	0.31845	ZIM3
NC_037346.1	56041411	0.31845	CASKIN2
NC_037356.1	36526931	0.31845	ADAMTS8
NC_037332.1	103886796	0.318182	NCAPD2
NC_037336.1	23352163	0.318182	ME1
NC_037342.1	82423231	0.318182	LOC519282
NC_037348.1	21212245	0.318182	ANPEP
NC_037335.1	85571849	0.317881	LOC101907893
NC_037335.1	88761723	0.317881	SECISBP2
NC_037335.1	104244420	0.317881	TNC
NC_037335.1	105576795	0.317654	PAPPA
NC_037335.1	108638109	0.317654	BRINP1
NC_037342.1	83597863	0.317317	GLB1L3
NC_037335.1	88728418	0.316222	SEMA4D
NC_037329.1	106621555	0.315997	BCS1L
NC_037339.1	71364863	0.31583	LOC107131273
NC_037345.1	25098863	0.314561	NLRC5
NC_037348.1	7938704	0.314561	LOC112443225
NC_037332.1	30089366	0.314416	NCKAP5L
NC_037343.1	79537426	0.314416	LOC104974554
NC_037345.1	58234742	0.314416	BOSTAUV1R419
NC_037332.1	77131886	0.313152	YARS2
NC_037328.1	40975017	0.312758	EPHA6
NC_037335.1	103327553	0.312535	KIF12
NC_037329.1	107487024	0.312244	OBSL1
NC_037344.1	12116866	0.311989	REELD1
NC_037348.1	381036	0.311989	LOC100300806
NC_037348.1	381039	0.311989	LOC100300806
NC_037335.1	110034219	0.310673	MEGF9
NC_037345.1	61384612	0.310673	LOC528568
NC_037332.1	75357461	0.309496	CSF2RB
NC_037338.1	72175146	0.30867	GCKR
NC_037340.1	12771912	0.30867	USP6NL
NC_037341.1	2775085	0.30867	DENND3
NC_037342.1	49148238	0.30867	LOC784435
NC_037345.1	57440740	0.30867	NKG7
NC_037345.1	13346072	0.308238	CA5A
NC_037330.1	120231885	0.308154	CROCC2
NC_037334.1	51910003	0.307847	PCDHA3
NC_037335.1	99687541	0.307847	AKAP2
NC_037346.1	41366122	0.307847	LOC788228
NC_037349.1	10692756	0.307847	DCLK3
NC_037350.1	28338449	0.307847	DHX16
NC_037355.1	21753934	0.307847	LOC785503
NC_037335.1	102617414	0.307062	BSPRY
NC_037343.1	80409319	0.307061	LOC100300760
NC_037350.1	28326480	0.306539	PPP1R18
NC_037356.1	50214057	0.306539	LOC789503
NC_037343.1	79880037	0.305664	ADIPOR1
NC_037335.1	98722765	0.305472	FRRS1L
NC_037335.1	112199051	0.305472	TPO
NC_037348.1	56041706	0.305472	CCDC88C
NC_037349.1	2906442	0.304824	ZCWPW2
NC_037353.1	16636721	0.304742	LOC522146
NC_037335.1	113014108	0.304309	LOC100139638
NC_037346.1	23978032	0.304309	LOC520835
NC_037344.1	52027031	0.304044	TCTN2
NC_037350.1	28055775	0.303737	LOC616942
NC_037329.1	107428371	0.303694	LOC513894
NC_037329.1	135632561	0.303483	CROCC
NC_037342.1	81974147	0.303483	LOC112441557
NC_037342.1	78598750	0.30296	OR10AG1
NC_037344.1	14232328	0.302513	FREM3
NC_037344.1	14232342	0.302513	FREM3
NC_037343.1	54226248	0.302499	LOC100336425
NC_037345.1	25092049	0.302499	NLRC5
NC_037345.1	57437210	0.302499	CLDND2
NC_037345.1	57440760	0.302499	NKG7
NC_037353.1	42064778	0.302499	TACC2
NC_037341.1	2731603	0.301558	DENND3
NC_037328.1	42417982	0.301307	OR5H6
NC_037334.1	10104184	0.301307	LOC785898
NC_037338.1	106101900	0.301307	SAPCD2
NC_037347.1	12445775	0.301307	MAST4
NC_037350.1	25691776	0.301307	LOC100848815
NC_037332.1	27719270	0.301126	C5H12orf80
NC_037332.1	65547211	0.301126	SYCP3
NC_037335.1	103551930	0.301126	ORM1
NC_037335.1	110512963	0.301126	CNTRL
NC_037335.1	112156842	0.301126	PXDN
NC_037335.1	112990931	0.301126	LOC100139638
NC_037345.1	62757442	0.301126	KIR2DS1
NC_037349.1	16668044	0.301126	IRAK2
NC_037330.1	66040656	0.30047	IFI44
NC_037340.1	37214501	0.30047	PTCHD3
NC_037354.1	1476451	0.30047	MYOM2
NC_037343.1	76039918	0.300306	ASPM
NC_037350.1	28056174	0.300306	LOC616942
NC_037334.1	5755205	0.29584	CCDC194
NC_037349.1	16563337	0.29584	KIF15
NC_037350.1	28309412	0.29584	MDC1
NC_037352.1	10081656	0.295824	LOC616782
NC_037335.1	25506832	0.295302	ADAMTSL1
NC_037343.1	77611123	0.295302	PTPRC
NC_037343.1	80409246	0.295302	LOC100300760
NC_037343.1	80585779	0.295302	LOC112441884
NC_037355.1	35539603	0.295302	LOC101907929
NC_037351.1	34192573	0.295105	GATA6
NC_037352.1	2492352	0.295105	IL32
NC_037328.1	144611253	0.295079	LOC617218
NC_037334.1	5267197	0.295079	SLC5A5
NC_037345.1	65507587	0.295079	ZNF135
NC_037339.1	70791925	0.294118	LOC523431
NC_037356.1	41904749	0.294118	LOC614402
NC_037356.1	41904755	0.294118	LOC614402
NC_037332.1	64302243	0.293603	SLC17A8
NC_037343.1	77612721	0.293603	PTPRC
NC_037343.1	77618521	0.293603	PTPRC
NC_037343.1	77618530	0.293603	PTPRC
NC_037343.1	77618668	0.293603	PTPRC
NC_037354.1	7777345	0.293337	SPCS3
NC_037346.1	55136162	0.293259	ST6GALNAC1
NC_037344.1	21204193	0.292992	LOC618377
NC_037343.1	79531793	0.292762	LOC101905351
NC_037343.1	79564511	0.292762	KIF21B
NC_037335.1	23008762	0.291766	LOC515953
NC_037335.1	99747904	0.291204	C8H9orf152
NC_037342.1	4391353	0.291204	DDI1
NC_037349.1	14852507	0.291204	CCDC13
NC_037349.1	15585572	0.291204	ABHD5
NC_037350.1	27318610	0.291204	TNXB
NC_037354.1	33525152	0.291204	LOC104976117
NC_037329.1	107476018	0.29001	TMEM198
NC_037343.1	80314094	0.29001	LGR6
NC_037344.1	14163722	0.29001	LOC100337185
NC_037344.1	14163746	0.29001	LOC100337185
NC_037344.1	14163752	0.29001	LOC100337185
NC_037330.1	78570027	0.289037	TCTEX1D1
NC_037338.1	93433277	0.28795	LOC100847240
NC_037356.1	41922327	0.28795	LOC100336631
NC_037328.1	139879272	0.287587	IGSF5
NC_037342.1	79994369	0.287587	LOC519616
NC_037349.1	16399552	0.287587	ZKSCAN7
NC_037335.1	22729522	0.287352	LOC513706
NC_037332.1	64274628	0.286624	SCYL2
NC_037350.1	28057707	0.286624	LOC616942
NC_037334.1	51902390	0.285536	LOC104968501
NC_037334.1	39718887	0.28491	COL23A1
NC_037334.1	39718888	0.28491	COL23A1
NC_037328.1	76794999	0.284672	TMEM207
NC_037332.1	113434956	0.284672	SERHL2
NC_037335.1	83727849	0.284618	LOC112447830
NC_037335.1	98504895	0.284618	ELP1
NC_037335.1	110301130	0.284618	TRAF1
NC_037349.1	13309212	0.284618	LOC786139
NC_037349.1	14572382	0.284618	CCK
NC_037330.1	110599106	0.284352	ZMYM1
NC_037338.1	106101516	0.284352	SAPCD2
NC_037341.1	500021	0.284271	TONSL
NC_037331.1	106062118	0.28418	LOC786254
NC_037332.1	75284121	0.28418	NCF4
NC_037344.1	12123134	0.28418	REELD1
NC_037345.1	59658198	0.28418	LOC100300095
NC_037345.1	62548566	0.28418	KIR2DL5A
NC_037338.1	45580440	0.283494	ST6GAL2
NC_037345.1	56557768	0.281875	POLD1
NC_037345.1	61444467	0.281875	LOC100300449
NC_037329.1	107183798	0.281634	ANKZF1
NC_037332.1	56614372	0.281634	LOC100138638
NC_037335.1	83728109	0.281634	LOC112447830
NC_037335.1	83728111	0.281634	LOC112447830
NC_037335.1	83729370	0.281634	LOC112447830
NC_037335.1	83730256	0.281634	LOC112447830
NC_037335.1	84020121	0.281634	OGN
NC_037335.1	84908407	0.281634	PHF2
NC_037335.1	86085924	0.281634	ROR2
NC_037335.1	86449965	0.281634	NFIL3
NC_037335.1	94312759	0.281634	LOC513099
NC_037335.1	101788082	0.281634	HSDL2
NC_037335.1	102543573	0.281634	RNF183
NC_037335.1	103841990	0.281634	TEX48
NC_037335.1	110193958	0.281634	LOC101904668
NC_037335.1	110371672	0.281634	C5
NC_037335.1	110435895	0.281634	C5
NC_037335.1	110527254	0.281634	CNTRL
NC_037335.1	110538581	0.281634	CNTRL
NC_037343.1	79726395	0.281634	IGFN1
NC_037343.1	79853502	0.281634	LOC112441773
NC_037349.1	15624845	0.281634	ABHD5
NC_037349.1	16375736	0.281634	ZNF852
NC_037349.1	16442345	0.281634	ZNF197
NC_037349.1	16888853	0.281634	TTLL3
NC_037349.1	17230538	0.281634	THUMPD3
NC_037352.1	2505843	0.281634	LOC100139916
NC_037352.1	2505849	0.281634	LOC100139916
NC_037335.1	103297389	0.281255	AMBP
NC_037348.1	21079600	0.281255	PLIN1
NC_037355.1	45662226	0.281255	ZNF239
NC_037346.1	22826900	0.279128	WDR81
NC_037335.1	109848804	0.27907	CDK5RAP2
NC_037349.1	17777010	0.27907	OXTR
NC_037350.1	29073242	0.278392	LOC504548
NC_037328.1	139432404	0.278059	LOC534913
NC_037346.1	50440967	0.278059	LOC101903434
NC_037350.1	28056222	0.277488	LOC616942
NC_037350.1	28056225	0.277488	LOC616942
NC_037342.1	77915069	0.277365	LOC506121
NC_037335.1	23236486	0.277338	LOC112441471
NC_037335.1	85573025	0.277338	LOC101907893
NC_037338.1	93872037	0.275719	OR1L6
NC_037349.1	37628665	0.275719	C22H3orf49
NC_037338.1	44266232	0.275206	SOWAHC
NC_037350.1	30843179	0.275206	LOC528373
NC_037344.1	14234121	0.274542	FREM3
NC_037346.1	50304752	0.274542	SECTM1A
NC_037328.1	157252228	0.274488	KAT2B
NC_037338.1	106074603	0.272698	NPDC1
NC_037338.1	106088219	0.272698	LOC101907970
NC_037329.1	106951936	0.272666	CFAP65
NC_037329.1	107273100	0.272666	RESP18
NC_037332.1	58285328	0.272666	LOC787535
NC_037332.1	58639642	0.27266	LOC788114
NC_037328.1	604760	0.271721	LOC618212
NC_037328.1	606355	0.271721	LOC618212
NC_037328.1	606734	0.271721	LOC618212
NC_037328.1	606774	0.271721	LOC618212
NC_037328.1	606775	0.271721	LOC618212
NC_037328.1	10832391	0.271721	MRPL39
NC_037328.1	80575890	0.271721	FETUB
NC_037328.1	136906151	0.271721	ACAD11
NC_037329.1	28998456	0.271721	XIRP2
NC_037330.1	181705	0.271721	LOC790004
NC_037330.1	11101123	0.271721	OR10Z1
NC_037330.1	11714747	0.271721	CD1B
NC_037330.1	14506432	0.271721	GLMP
NC_037330.1	14546271	0.271721	PAQR6
NC_037330.1	50237633	0.271721	CCDC18
NC_037330.1	91662049	0.271721	FAM151A
NC_037330.1	91662082	0.271721	FAM151A
NC_037330.1	112327437	0.271721	ZSCAN20
NC_037331.1	40265759	0.271721	LOC782615
NC_037331.1	113133643	0.271721	LOC512867
NC_037332.1	45465084	0.271721	MDM1
NC_037332.1	58112815	0.271721	LOC782296
NC_037332.1	58180341	0.271721	OR6C2
NC_037332.1	102565568	0.271721	WC1-10
NC_037332.1	102590926	0.271721	WC1-10
NC_037332.1	102724593	0.271721	LOC112446747
NC_037332.1	103415236	0.271721	C1S
NC_037333.1	36314103	0.271721	HERC6
NC_037333.1	72330223	0.271721	LOC615792
NC_037333.1	84359953	0.271721	LOC540615
NC_037334.1	5930921	0.271721	MYO9B
NC_037334.1	8213380	0.271721	OR7C2
NC_037334.1	16647494	0.271721	PRR36
NC_037334.1	16829003	0.271721	FBN3
NC_037334.1	17264589	0.271721	LOC107132616
NC_037334.1	34292411	0.271721	HSD17B4
NC_037334.1	40787282	0.271721	LOC112447546
NC_037334.1	61722472	0.271721	TCOF1
NC_037334.1	61722637	0.271721	TCOF1
NC_037334.1	98017849	0.271721	RGMB
NC_037335.1	11530971	0.271721	TOPORS
NC_037335.1	48359590	0.271721	GDA
NC_037335.1	60382101	0.271721	RECK
NC_037335.1	93893164	0.271721	LOC101906978
NC_037335.1	93894428	0.271721	LOC101906978
NC_037335.1	94103692	0.271721	OR13F1
NC_037335.1	94104325	0.271721	OR13F1
NC_037335.1	94104382	0.271721	OR13F1
NC_037335.1	94104453	0.271721	OR13F1
NC_037335.1	94249107	0.271721	OR13F1_1
NC_037335.1	94312095	0.271721	LOC513099
NC_037335.1	94312632	0.271721	LOC513099
NC_037335.1	103397810	0.271721	COL27A1
NC_037335.1	111009742	0.271721	RNASEH1
NC_037336.1	76214008	0.271721	NHSL1
NC_037336.1	87052354	0.271721	ULBP21
NC_037336.1	96322398	0.271721	SLC22A1
NC_037337.1	49729641	0.271721	ICE2
NC_037337.1	49770299	0.271721	ICE2
NC_037337.1	54081141	0.271721	TEX9
NC_037337.1	54811398	0.271721	PYGO1
NC_037337.1	59358825	0.271721	TNFAIP8L3
NC_037337.1	59677766	0.271721	TRPM7
NC_037337.1	88308110	0.271721	CIPC
NC_037338.1	3113651	0.271721	TMEM131
NC_037338.1	72285829	0.271721	ZNF513
NC_037338.1	92886447	0.271721	TTLL11
NC_037338.1	99216878	0.271721	PKN3
NC_037338.1	105445261	0.271721	FCN1
NC_037339.1	70114256	0.271721	LOC784305
NC_037339.1	70768380	0.271721	LOC523431
NC_037339.1	70768391	0.271721	LOC523431
NC_037339.1	70791871	0.271721	LOC523431
NC_037339.1	71156152	0.271721	LOC522174
NC_037339.1	71317475	0.271721	LOC107131273
NC_037339.1	71400282	0.271721	LOC107131273
NC_037339.1	71819655	0.271721	LOC100337053
NC_037339.1	71819668	0.271721	LOC100337053
NC_037339.1	71820361	0.271721	LOC100337053
NC_037339.1	72086073	0.271721	LOC100337076
NC_037339.1	72587715	0.271721	LOC104970698
NC_037339.1	78974964	0.271721	CCDC168
NC_037340.1	31571972	0.271721	TRDMT1
NC_037340.1	73796773	0.271721	LOC100196900
NC_037341.1	81118587	0.271721	ENPP2
NC_037342.1	1094674	0.271721	LOC100300302
NC_037342.1	3254124	0.271721	CASP4
NC_037342.1	28146630	0.271721	DSCAML1
NC_037342.1	35007722	0.271721	USH1C
NC_037342.1	46229279	0.271721	LOC101903126
NC_037342.1	46229281	0.271721	LOC101903126
NC_037342.1	46229285	0.271721	LOC101903126
NC_037342.1	46229294	0.271721	LOC101903126
NC_037342.1	46229781	0.271721	LOC101903126
NC_037342.1	46229848	0.271721	LOC101903126
NC_037342.1	46231538	0.271721	LOC101903126
NC_037342.1	46356211	0.271721	LOC783920
NC_037342.1	46357242	0.271721	LOC783920
NC_037342.1	46357327	0.271721	LOC783920
NC_037342.1	46357828	0.271721	LOC783920
NC_037342.1	48756074	0.271721	LOC782046
NC_037342.1	50189897	0.271721	LOC788898
NC_037342.1	66749085	0.271721	COMMD9
NC_037343.1	18923236	0.271721	USH2A
NC_037343.1	50774874	0.271721	CFAP74
NC_037343.1	62174925	0.271721	MR1
NC_037344.1	3011171	0.271721	LOC107133268
NC_037344.1	4674018	0.271721	FHDC1
NC_037344.1	4681237	0.271721	FHDC1
NC_037345.1	14512179	0.271721	CPNE7
NC_037345.1	25053908	0.271721	NLRC5
NC_037345.1	39411824	0.271721	PHLPP2
NC_037345.1	39435617	0.271721	MARVELD3
NC_037345.1	48626109	0.271721	CCER2
NC_037345.1	48636431	0.271721	SARS2
NC_037345.1	48638967	0.271721	SARS2
NC_037345.1	49263863	0.271721	LOC515276
NC_037345.1	50070117	0.271721	LOC615697
NC_037345.1	51737006	0.271721	ZNF575
NC_037345.1	51745658	0.271721	XRCC1
NC_037345.1	53400379	0.271721	IRF2BP1
NC_037345.1	54326615	0.271721	C5AR1
NC_037345.1	57280857	0.271721	LOC104974923
NC_037345.1	62626897	0.271721	LOC614781
NC_037345.1	62655656	0.271721	KIR3DL2
NC_037345.1	62655657	0.271721	KIR3DL2
NC_037345.1	62655672	0.271721	KIR3DL2
NC_037345.1	62655711	0.271721	KIR3DL2
NC_037345.1	62757443	0.271721	KIR2DS1
NC_037345.1	63566637	0.271721	LOC790201
NC_037345.1	63665350	0.271721	LOC783562
NC_037346.1	9034357	0.271721	LOC788693
NC_037346.1	21228239	0.271721	EFCAB5
NC_037346.1	41451790	0.271721	KRTAP9-1
NC_037346.1	41945436	0.271721	HAP1
NC_037346.1	46448101	0.271721	EFCAB13
NC_037346.1	50627451	0.271721	CSNK1D
NC_037346.1	51034656	0.271721	P4HB
NC_037346.1	51066894	0.271721	GCGR
NC_037346.1	51573356	0.271721	AATK
NC_037346.1	52267032	0.271721	LOC512869
NC_037346.1	55926781	0.271721	SMIM6
NC_037346.1	56467590	0.271721	HID1
NC_037346.1	57085337	0.271721	KIF19
NC_037347.1	8144849	0.271721	CALM
NC_037348.1	594228	0.271721	LOC112443246
NC_037348.1	594268	0.271721	LOC112443246
NC_037348.1	19631162	0.271721	LOC101903572
NC_037348.1	20076698	0.271721	LOC526149
NC_037348.1	20449911	0.271721	HAPLN3
NC_037348.1	30913458	0.271721	HYKK
NC_037348.1	54942272	0.271721	MIS18BP1
NC_037348.1	59271583	0.271721	SERPINA4
NC_037349.1	12284391	0.271721	SCN11A
NC_037349.1	23433680	0.271721	CNTN4
NC_037349.1	44405250	0.271721	CCDC66
NC_037349.1	57567109	0.271721	C22H3orf20
NC_037350.1	20046624	0.271721	MEP1A
NC_037350.1	26446941	0.271721	LOC101903211
NC_037350.1	26991291	0.271721	C23H6orf10
NC_037350.1	27093977	0.271721	LOC112443844
NC_037350.1	27363355	0.271721	LOC781663
NC_037350.1	28024073	0.271721	CDSN
NC_037350.1	28024250	0.271721	CDSN
NC_037350.1	29073329	0.271721	LOC504548
NC_037350.1	29121314	0.271721	LOC107131305
NC_037350.1	29238256	0.271721	LOC785779
NC_037350.1	29516115	0.271721	LOC516274
NC_037350.1	29612860	0.271721	LOC509155
NC_037350.1	29612961	0.271721	LOC509155
NC_037350.1	29662445	0.271721	LOC784681
NC_037350.1	29771306	0.271721	LOC616517
NC_037350.1	29780946	0.271721	LOC789367
NC_037350.1	29820845	0.271721	LOC788675
NC_037350.1	29831287	0.271721	LOC788663
NC_037350.1	29831400	0.271721	LOC788663
NC_037351.1	23834392	0.271721	CCDC178
NC_037352.1	109685	0.271721	IL9R
NC_037352.1	288354	0.271721	FAM234A
NC_037352.1	2291331	0.271721	SRRM2
NC_037352.1	2505693	0.271721	LOC100139916
NC_037352.1	2578271	0.271721	ZNF213
NC_037352.1	3949711	0.271721	PPL
NC_037352.1	21288091	0.271721	PALB2
NC_037353.1	12382406	0.271721	HTR7
NC_037353.1	16551283	0.271721	LOC785540
NC_037354.1	15591258	0.271721	SNX25
NC_037354.1	27513089	0.271721	LOC112444611
NC_037355.1	196305	0.271721	LOC104968693
NC_037355.1	21753246	0.271721	LOC785503
NC_037355.1	25233708	0.271721	DDX21
NC_037356.1	5801384	0.271721	LOC528629
NC_037357.1	98892725	0.271721	LOC100296832
NC_037357.1	134401488	0.271721	ANOS1
NC_037357.1	138539561	0.271721	MXRA5
NC_037357.1	138539563	0.271721	MXRA5
NC_037340.1	41543318	0.271574	FOXA2
NC_037349.1	35066496	0.27138	LRIG1
NC_037329.1	89135026	0.271279	AOX1
NC_037329.1	89135033	0.271279	AOX1
NC_037329.1	89135045	0.271279	AOX1
NC_037355.1	41782028	0.271279	SYT15
NC_037328.1	66989477	0.270412	DTX3L
NC_037329.1	107420462	0.270412	SPEG
NC_037330.1	11050745	0.270412	SPTA1
NC_037331.1	10451781	0.270412	SAMD9
NC_037334.1	5747276	0.270412	LOC618737
NC_037335.1	85571993	0.270412	LOC101907893
NC_037335.1	92571968	0.270412	CYLC2
NC_037335.1	97162227	0.270412	LOC104969469
NC_037335.1	98463260	0.270412	ACTL7B
NC_037335.1	99932480	0.270412	SVEP1
NC_037335.1	101116881	0.270412	C8H9orf84
NC_037335.1	103398185	0.270412	COL27A1
NC_037335.1	103398186	0.270412	COL27A1
NC_037335.1	110535041	0.270412	CNTRL
NC_037335.1	110575837	0.270412	CNTRL
NC_037335.1	112991141	0.270412	LOC100139638
NC_037338.1	1597780	0.270412	BUB1
NC_037345.1	10291922	0.270412	OSGIN1
NC_037345.1	48540681	0.270412	LGALS4
NC_037346.1	39848812	0.270412	MED1
NC_037349.1	7500247	0.270412	SUSD5
NC_037349.1	7500250	0.270412	SUSD5
NC_037349.1	11735986	0.270412	SLC22A13
NC_037349.1	11736025	0.270412	SLC22A13
NC_037349.1	11736028	0.270412	SLC22A13
NC_037349.1	13302854	0.270412	LOC786139
NC_037349.1	22017861	0.270412	SETMAR
NC_037350.1	10341325	0.270412	PXT1
NC_037353.1	3494883	0.270412	LOC100848463
NC_037343.1	79851072	0.270135	LOC112441773
NC_037343.1	80925153	0.27003	LAD1
NC_037343.1	80925170	0.27003	LAD1
NC_037331.1	106062077	0.269125	LOC786254
NC_037338.1	44829257	0.268382	GCC2
NC_037328.1	125705010	0.268251	SLC9A9
NC_037339.1	73017669	0.268251	DZIP1
NC_037329.1	112501842	0.268085	FAM124B
NC_037342.1	49547522	0.268085	LOC783446
NC_037347.1	38177158	0.267197	UGT3A2
NC_037344.1	14232430	0.26689	FREM3
NC_037348.1	20222336	0.266261	LOC515149
NC_037332.1	44190741	0.264928	LOC785803
NC_037350.1	24471206	0.264928	PKHD1
NC_037329.1	112501920	0.264114	FAM124B
NC_037335.1	93892954	0.264114	LOC101906978
NC_037335.1	93892990	0.264114	LOC101906978
NC_037345.1	62450168	0.264114	LOC100336589
NC_037334.1	1772556	0.264036	RUFY1
NC_037343.1	80415693	0.263463	LOC100300760
NC_037343.1	80480464	0.263463	LOC104974553
NC_037343.1	80585757	0.263463	LOC112441884
NC_037329.1	107249022	0.263242	PTPRN
NC_037331.1	106061841	0.263242	LOC786254
NC_037332.1	58271441	0.263242	LOC787518
NC_037343.1	70918076	0.263242	FAM71A
NC_037343.1	77600613	0.263242	PTPRC
NC_037343.1	77618658	0.263242	PTPRC
NC_037343.1	80573175	0.263242	LMOD1
NC_037344.1	6546885	0.263242	LOC112442013
NC_037345.1	64855779	0.263242	LOC540014
NC_037335.1	82116910	0.261713	PTCH1
NC_037335.1	82116916	0.261713	PTCH1
NC_037335.1	83795059	0.261713	ZNF484
NC_037335.1	103583593	0.261713	AKNA
NC_037335.1	103644100	0.261713	WHRN
NC_037335.1	103644112	0.261713	WHRN
NC_037335.1	110346279	0.261713	C5
NC_037335.1	110381395	0.261713	C5
NC_037335.1	110687748	0.261713	GSN
NC_037335.1	111081678	0.261713	TRAPPC12
NC_037335.1	112157915	0.261713	PXDN
NC_037352.1	2505870	0.261713	LOC100139916
NC_037352.1	2505887	0.261713	LOC100139916
NC_037328.1	145988568	0.260647	C1H21orf58
NC_037330.1	11478222	0.260647	LOC529950
NC_037330.1	112979791	0.260647	ATG16L1
NC_037331.1	91840275	0.260647	PAX4
NC_037332.1	27555326	0.260647	KRT89
NC_037334.1	47506676	0.260647	LOC518124
NC_037335.1	103622858	0.260647	WHRN
NC_037338.1	21038196	0.260647	GALM
NC_037338.1	86223290	0.260647	NTSR2
NC_037345.1	61384421	0.260647	LOC528568
NC_037350.1	30417799	0.260647	ZSCAN26
NC_037353.1	15174046	0.260647	ASMTL
NC_037355.1	290488	0.260647	OR5L2
NC_037355.1	43259150	0.260647	WDFY4
NC_037357.1	44450490	0.260647	LOC615101
NC_037335.1	85567133	0.260495	LOC101907893
NC_037345.1	55483244	0.260495	TULP2
NC_037335.1	82979004	0.260465	HSD17B3
NC_037345.1	14009383	0.260465	CDT1
NC_037328.1	94859940	0.259156	NCEH1
NC_037335.1	25172954	0.259156	HAUS6
NC_037335.1	99687768	0.259156	AKAP2
NC_037335.1	102577915	0.259156	WDR31
NC_037336.1	23999105	0.259156	ECHDC1
NC_037336.1	91753475	0.259156	TIAM2
NC_037341.1	65189233	0.259156	VPS13B
NC_037345.1	14585463	0.259156	VPS9D1
NC_037345.1	52395958	0.259156	IGSF23
NC_037345.1	52395959	0.259156	IGSF23
NC_037345.1	62550965	0.259156	KIR2DL5A
NC_037348.1	69066528	0.259156	C21H14orf180
NC_037355.1	35544103	0.259156	LOC101907929
NC_037331.1	71950729	0.259141	TRGC6
NC_037344.1	6118313	0.259141	FAM160A1
NC_037344.1	6118319	0.259141	FAM160A1
NC_037349.1	16376016	0.259141	ZNF852
NC_037335.1	23008771	0.258786	LOC515953
NC_037342.1	82517162	0.258682	LOC107131345
NC_037341.1	966226	0.258074	NRBP2
NC_037330.1	91610664	0.257986	MROH7
NC_037335.1	72185992	0.257986	NEFM
NC_037335.1	83726572	0.257986	LOC112447830
NC_037335.1	84078402	0.257986	ASPN
NC_037335.1	84662869	0.257986	WNK2
NC_037335.1	84662880	0.257986	WNK2
NC_037335.1	85571296	0.257986	LOC101907893
NC_037335.1	85688667	0.257986	LOC787410
NC_037335.1	88781109	0.257986	SECISBP2
NC_037335.1	91093390	0.257986	BAAT
NC_037335.1	91300187	0.257986	RNF20
NC_037335.1	94248561	0.257986	OR13F1_1
NC_037335.1	94248694	0.257986	OR13F1_1
NC_037335.1	100814038	0.257986	ECPAS
NC_037335.1	102676170	0.257986	C8H9orf43
NC_037335.1	107067439	0.257986	TLR4
NC_037335.1	110371714	0.257986	C5
NC_037335.1	111963967	0.257986	MYT1L
NC_037338.1	46435571	0.257986	NT5DC4
NC_037339.1	71820373	0.257986	LOC100337053
NC_037342.1	46230194	0.257986	LOC101903126
NC_037342.1	46230434	0.257986	LOC101903126
NC_037342.1	46230450	0.257986	LOC101903126
NC_037342.1	46355581	0.257986	LOC783920
NC_037343.1	7010410	0.257986	LOC112441816
NC_037345.1	62635010	0.257986	LOC614781
NC_037349.1	13970519	0.257986	ULK4
NC_037349.1	14572458	0.257986	CCK
NC_037349.1	15296132	0.257986	SNRK
NC_037349.1	16247342	0.257986	TOPAZ1
NC_037334.1	60403890	0.257669	SH3TC2
NC_037335.1	111964030	0.257669	MYT1L
NC_037338.1	44862466	0.257669	SULT1C4_1
NC_037344.1	14232411	0.257313	FREM3
NC_037350.1	28056201	0.256989	LOC616942
NC_037330.1	116833262	0.256453	COL6A3
NC_037337.1	27842668	0.256453	LOC100298322
NC_037345.1	61081144	0.256453	LOC104968422
NC_037348.1	69766149	0.256453	TEDC1
NC_037330.1	91690552	0.256238	LOC615989
NC_037344.1	66169310	0.256238	TFIP11
NC_037343.1	77609468	0.255036	PTPRC
NC_037343.1	77609469	0.255036	PTPRC
NC_037328.1	144519784	0.254373	LOC783535
NC_037345.1	57624349	0.254373	LOC112442215
NC_037347.1	9296643	0.254373	LOC107131556
NC_037339.1	30202129	0.253794	USPL1
NC_037350.1	27172752	0.253794	NOTCH4
NC_037345.1	62796423	0.253372	LOC619159
NC_037345.1	62796436	0.253372	LOC619159
NC_037345.1	62796438	0.253372	LOC619159
NC_037345.1	62796441	0.253372	LOC619159
NC_037349.1	10683442	0.252938	TRANK1
NC_037330.1	112332871	0.251844	ZSCAN20
NC_037332.1	31797896	0.251844	LOC100300010
NC_037338.1	81094648	0.251844	RAD51AP2
NC_037345.1	57643222	0.251844	LOC512863
NC_037349.1	16416642	0.251844	LOC107131660
NC_037349.1	16444265	0.251844	ZNF197
NC_037356.1	47459098	0.251844	PPFIA1
NC_037344.1	6118556	0.250848	FAM160A1
NC_037329.1	115455716	0.250778	COL4A3
NC_037355.1	35540424	0.250778	LOC101907929
NC_037328.1	135607370	0.250008	TF
NC_037328.1	135607460	0.250008	TF
NC_037328.1	42125198	0.249746	CRYBG3
NC_037343.1	80455200	0.249746	LOC100847861
NC_037335.1	90164996	0.249706	LOC617539
NC_037335.1	112254957	0.249706	SNTG2
NC_037345.1	60809099	0.249706	LOC532048
NC_037334.1	43954869	0.249139	MEX3D
NC_037342.1	47398555	0.249139	LOC618803
NC_037335.1	110363091	0.249019	C5
NC_037328.1	40949523	0.247904	LOC782966
NC_037329.1	107484267	0.247904	OBSL1
NC_037332.1	56383420	0.247904	MYO1A
NC_037332.1	56383438	0.247904	MYO1A
NC_037343.1	79461510	0.247904	CAMSAP2
NC_037343.1	79729095	0.247904	IGFN1
NC_037343.1	79729788	0.247904	IGFN1
NC_037343.1	79852977	0.247904	LOC112441773
NC_037343.1	80456096	0.247904	LOC100847861
NC_037343.1	80989165	0.247904	LOC100297820
NC_037330.1	120231948	0.247865	CROCC2
NC_037345.1	58302796	0.247865	LOC101910094
NC_037346.1	23978447	0.247865	LOC520835
NC_037350.1	29771212	0.247865	LOC616517
NC_037355.1	35540020	0.247865	LOC101907929
NC_037335.1	85382277	0.247405	PTPDC1
NC_037335.1	94635009	0.247405	ABCA1
NC_037335.1	103479278	0.247405	COL27A1
NC_037349.1	16398545	0.247405	ZKSCAN7
NC_037354.1	14724734	0.247405	ENPP6
NC_037354.1	14724743	0.247405	ENPP6
NC_037356.1	27808486	0.247405	LOC539185
NC_037344.1	29844880	0.246968	HSPA4L
NC_037341.1	1982325	0.246929	TSNARE1
NC_037335.1	84131296	0.246918	ECM2
NC_037335.1	94381818	0.246918	OR13C3
NC_037335.1	99967206	0.246918	SVEP1
NC_037335.1	102417671	0.246918	FKBP15
NC_037349.1	11735316	0.246918	SLC22A13
NC_037354.1	1459644	0.246918	MYOM2
NC_037331.1	106993484	0.245946	TCAF2
NC_037331.1	106993491	0.245946	TCAF2
NC_037335.1	102571676	0.245933	WDR31
NC_037329.1	107182801	0.244887	ANKZF1
NC_037332.1	27196879	0.244887	KRT76
NC_037342.1	81779292	0.244887	LOC100301403
NC_037342.1	81779296	0.244887	LOC100301403
NC_037342.1	81779298	0.244887	LOC100301403
NC_037328.1	40949617	0.244835	LOC782966
NC_037330.1	11077444	0.244835	SPTA1
NC_037330.1	11575505	0.244835	OR10T2
NC_037332.1	60261726	0.244835	AMDHD1
NC_037334.1	4117274	0.244835	TMEM161A
NC_037334.1	11658583	0.244835	IL27RA
NC_037335.1	102605231	0.244835	BSPRY
NC_037336.1	89912784	0.244835	MTRF1L
NC_037336.1	91795567	0.244835	TIAM2
NC_037336.1	95548773	0.244835	FNDC1
NC_037341.1	2758839	0.244835	DENND3
NC_037342.1	41821163	0.244835	ZBED5
NC_037342.1	48437639	0.244835	LOC788633
NC_037342.1	83598102	0.244835	GLB1L3
NC_037343.1	70846493	0.244835	BATF3
NC_037344.1	29885302	0.244835	SLC25A31
NC_037345.1	14705715	0.244835	MC1R
NC_037345.1	65452884	0.244835	C18H19orf18
NC_037346.1	22288634	0.244835	C19H17orf97
NC_037346.1	55436651	0.244835	QRICH2
NC_037346.1	55721990	0.244835	MRPL38
NC_037347.1	31380211	0.244835	CCL28
NC_037348.1	55039366	0.244835	TGM7
NC_037348.1	69261055	0.244835	LOC112443180
NC_037349.1	43639318	0.244835	PDE12
NC_037350.1	7098201	0.244835	BOLA-DYB
NC_037356.1	24372297	0.244835	SLC6A5
NC_037357.1	14409443	0.244835	LOC107131992
NC_037330.1	113476858	0.244782	MROH2A
NC_037346.1	14449957	0.244782	LOC508666
NC_037352.1	27197913	0.244699	PRSS53
NC_037356.1	50266407	0.244699	MUC5AC
NC_037329.1	671662	0.244322	OCA2
NC_037329.1	135761281	0.244322	LOC112443502
NC_037340.1	38470269	0.244322	LOC539166
NC_037344.1	12123220	0.244322	REELD1
NC_037350.1	20222949	0.244322	ADGRF1
NC_037339.1	72020598	0.243705	LOC100337076
NC_037346.1	55993803	0.243172	LLGL2
NC_037348.1	43205972	0.243172	AKAP6
NC_037350.1	25732545	0.243172	BOLA-DRB3
NC_037335.1	82710905	0.242786	ERCC6L2
NC_037345.1	63899390	0.242786	ZFP28
NC_037335.1	23074367	0.242161	IFNAH
NC_037335.1	88783034	0.242161	SECISBP2
NC_037335.1	90064356	0.242161	CDK20
NC_037335.1	90078128	0.242161	FBXW12
NC_037335.1	90159983	0.242161	LOC617539
NC_037335.1	94248970	0.242161	OR13F1_1
NC_037335.1	99933074	0.242161	SVEP1
NC_037335.1	101535443	0.242161	SUSD1
NC_037335.1	103575694	0.242161	AKNA
NC_037335.1	109883439	0.242161	CDK5RAP2
NC_037335.1	110288340	0.242161	LOC112447759
NC_037335.1	112191580	0.242161	TPO
NC_037339.1	71191744	0.242161	LOC522174
NC_037339.1	71191754	0.242161	LOC522174
NC_037339.1	71820358	0.242161	LOC100337053
NC_037339.1	71820374	0.242161	LOC100337053
NC_037342.1	46230492	0.242161	LOC101903126
NC_037342.1	46230516	0.242161	LOC101903126
NC_037342.1	46234022	0.242161	LOC101903126
NC_037345.1	63665336	0.242161	LOC783562
NC_037345.1	63899412	0.242161	ZFP28
NC_037346.1	33768769	0.242161	AKAP10
NC_037346.1	42915766	0.242161	SAO
NC_037346.1	42915779	0.242161	SAO
NC_037348.1	20245221	0.242161	LOC100335635
NC_037348.1	54729131	0.242161	TOGARAM1
NC_037348.1	54780557	0.242161	TOGARAM1
NC_037349.1	10195651	0.242161	STAC
NC_037349.1	10415918	0.242161	LRRFIP2
NC_037349.1	10551771	0.242161	EPM2AIP1
NC_037349.1	10622400	0.242161	TRANK1
