# Supplementary material for: The whole genome sequencing offers insights into the susceptibility to the foot-and-mouth disease virus carrier state
Source: Vet Res. 2026 Jan 3;57:26. doi: 10.1186/s13567-025-01697-4 (PMC12866560; doi:10.1186/s13567-025-01697-4)
Supplement: Supplementary file 12 — Additional file 12. Indels with the top 1% FST values represent extreme allele frequency differences between carriers and noncarriers based on the cattle reference genome. [file 13567_2025_1697_MOESM12_ESM.xlsx]

## Sheet: Additional file 12
Additional file 12.The Indels with the top 1% FST values represent extreme allele frequency differences between carriers and noncarriers based on the cattle (Bos taurus) reference genome (ARS-USD1.2)
CHROM	POS	FST value	geneid
NC_037335.1	85373747	0.425031	PTPDC1
NC_037329.1	106602914	0.385453	ZNF142
NC_037357.1	16797437	0.365764	LOC783491
NC_037335.1	110277601	0.348569	LOC112447759
NC_037338.1	637367	0.335512	LOC112448731
NC_037335.1	94249138	0.334952	OR13F1_1
NC_037348.1	19781310	0.325836	LOC101905669
NC_037354.1	33421381	0.301126	PLPP5
NC_037350.1	27318359	0.287352	TNXB
NC_037335.1	94248744	0.271721	OR13F1_1
NC_037340.1	47426838	0.271721	TMEM230
NC_037342.1	84709077	0.271721	LOC509025
NC_037350.1	29910585	0.271721	LOC782475
NC_037335.1	85601162	0.257986	LOC100141230
NC_037349.1	11637589	0.257986	OXSR1
