# Supplementary material for: The whole genome sequencing offers insights into the susceptibility to the foot-and-mouth disease virus carrier state
Source: Vet Res. 2026 Jan 3;57:26. doi: 10.1186/s13567-025-01697-4 (PMC12866560; doi:10.1186/s13567-025-01697-4)
Supplement: Supplementary file 13 — Additional file 13. Genetic variations exclusively identified in carrier individuals based on the cattle reference genome. [file 13567_2025_1697_MOESM13_ESM.xlsx]

## Sheet: Additional file 13
Additional file 13. Genetic variations exclusively identified in carrier individuals based on the cattle (Bos taurus) reference genome (ARS-USD1.2)
geneid	Gene Description	Variant features (genomic, cDNA, protein)	FST	p_values	SVtype	Ref_Ref_CR	Alt_Ref_CR	Alt_Alt_CR	Ref_Ref_NCR	Alt_Ref_NCR	Alt_Alt_NCR
LOC101903126	VLIG-type G domain-containing protein	chr15:46230529 G>T c.1449G>T p.Glu483Asp	0.534839	9.38174e-05	Missense	1	6	0	15	0	0
LOC783920	Interferon-induced very large GTPase 1-like protein	chr15:46357354 G>T c.2120G>C p.Gly707Val	0.453249	0.000797448	Missense	2	5	0	15	0	0
LOC783920	Interferon-induced very large GTPase 1-like protein	chr15:46357363 A>C c.2129A>C p.Lys710Thr	0.453249	0.000797448	Missense	2	5	0	15	0	0
LOC783920	Interferon-induced very large GTPase 1-like protein	chr15:46357291 T>C c.2057T>C p.Met686Thr	0.365764	0.00478469	Missense	3	4	0	15	0	0
LOC783920	Interferon-induced very large GTPase 1-like protein	chr15:46357292 G>A c.2058G>A p.Met686Ile	0.365764	0.00478469	Missense	3	4	0	15	0	0
LOC783920	Interferon-induced very large GTPase 1-like protein	chr15:46357299 C>A c.2065C>A p.Pro689Thr	0.365764	0.00478469	Missense	3	4	0	15	0	0
GIMAP8	GTPase, IMAP family member 8	chr4:112873752 A>C c.1857A>C p.Lys619Asn	0.365764	0.00478469	Missense	3	4	0	15	0	0
GIMAP8	GTPase, IMAP family member 8	chr4:112873753 C>A c.1858C>A p.Leu620Ile	0.365764	0.00478469	Missense	3	4	0	15	0	0
LOC768255	GTPase, IMAP family member 4	chr4:113239071 G>A c.392G>A p.Arg131His	0.365764	0.00478469	Missense	3	4	0	15	0	0
LOC768255	GTPase, IMAP family member 4	chr4:113239077 C>T c.398C>T p.Thr133Met	0.365764	0.00478469	Missense	3	4	0	15	0	0
LOC512867	GTPase, IMAP family member 1-like	chr4:113132288 G>A c.548C>T p.Ser183Leu	0.353669	0.00584795	Missense	3	4	0	14	0	0
CTSL	Cathepsin L	chr8:80980066 A>G c.1027A>G p.Asn343Asp	0.353669	0.00584795	Missense	3	4	0	14	0	0
BLA-DQB	MHC class II antigen	chr23:25674103 C>G c.121C>A p.Leu41Val	0.477282	0.00722394	Missense	3	2	2	13	0	0
KIR2DS1	Killer cell immunoglobulin-like receptor, two domains, short cytoplasmic tail, 1	chr18:62755866 G>C c.1048C>G p.His350Asp	0.353669	0.00584795	Missense	3	4	0	14	0	0
NKTR	Natural killer cell triggering receptor	chr22:14775726 C>T c.3703C>T p.Leu1235Phe	0.365764	0.00478469	Missense	3	4	0	15	0	0
LOC783328	OR13C4 olfactory receptor family 13 subfamily C member 4	chr8:94128113 T>C c.237A>G p.Ile79Met TM helix 1	0.453249	0.000797448	Missense	2	5	0	15	0	0
LOC104968693	OR4P38P olfactory receptor family 4 subfamily P member 38	chr28:195481 T>C c.248T>C p.Leu83Ser	0.365764	0.00478469	Missense	3	4	0	15	0	0
LOC788663	OR2N1QP olfactory receptor family 2 subfamily N member 1Q	chr23:29831504 C>T c.260C>T p.Thr87Met	0.365764	0.00478469	Missense	3	4	0	15	0	0
OR2W1	Olfactory receptor family 2 subfamily W member 1	chr23:29895793 C>T c.190C>T p.Arg64Trp TM helix 2	0.42171	0.00584795	Missense	3	3	1	14	0	0
RBBP5	RB binding protein 5, histone lysine methyltransferase complex subunit	chr16:2875677 C>T c.1372G>A p.Glu458Lys	0.365764	0.00478469	Missense	3	4	0	15	0	0
HIST1H2AC_1	histone H2A type 1-C	chr23:31828639 C>T c.299G>A p.Arg100His	0.365764	0.00478469	Missense	3	4	0	15	0	0
ZBTB47	Zinc finger and BTB domain containing 47	chr22:14804583 G>A c.853G>A p.Ala285Thr	0.588235	1.28999e-05	Missense	0	7	0	13	0	0
ZNF205	Zinc finger protein 205	chr25:2568677 G>A c.671G>A p.Gly224Glu	0.341042	0.00722394	Missense	3	4	0	13	0	0
CYLC2	Cylicin-2	chr8:92571638 C>T c.292C>T p.His98Tyr	0.453249	0.000797448	Missense	2	5	0	15	0	0
IRX3	Iroquois homeobox 3	chr18:22616518 C>A c.988G>T p.Gly330Cys	0.365764	0.00478469	Missense	3	4	0	15	0	0
DCT	Dopachrome tautomerase	chr12:68970895 G>A c.1255C>T p.Arg419Trp	0.365764	0.00478469	Missense	3	4	0	15	0	0
LOC100299102	Keratin-associated protein 10-11	chr1:144549609 C>T c.458C>T p.Thr153IleKeratin_B2	0.353669	0.00584795	Missense	3	4	0	14	0	0
TRANK1	Tetratricopeptide repeat and ankyrin repeat containing 1	chr22:10683298 G>T c.8053G>T p.Ala2685Ser	0.365764	0.00478469	Missense	3	4	0	15	0	0
SPTA1	Spectrin alpha, erythrocytic 1	chr3:11067127 C>G c.4774C>G p.Gln1592Glu	0.365764	0.00478469	Missense	3	4	0	15	0	0
EFCAB13	EF-hand calcium binding domain 13	chr19:46523908 A>G c.2386A>G p.Arg796Gly	0.365764	0.00478469	Missense	3	4	0	15	0	0
MEGF9	Multiple EGF like domains 9	chr8:110071160 C>A c.731G>T p.Arg244Leu	0.365764	0.00478469	Missense	3	4	0	15	0	0
EGFL7	EGF like domain multiple 7	chr11:104079636 C>T c.94C>T p.Arg32Trp	0.42171	0.00584795	Missense	3	3	1	14	0	0
DCDC2C	Doublecortin domain containing 2C	chr8:110860751 G>A c.1294C>T p.Arg432Trp	0.365764	0.00478469	Missense	3	4	0	15	0	0
LOC529969	PRAME family member 8	chr16:54219623 G>A c.781C>T p.Arg261Cys	0.353669	0.00584795	Missense	3	4	0	14	0	0
MOS	Proto-oncogene serine/threonine-protein kinase mos	chr14:23299875 A>G c.325T>C p.Cys109Arg	0.561934	0.00584795	Missense	3	1	3	14	0	0
IL5RA	Interleukin 5 receptor subunit alpha	chr22:23211922 C>T c.530C>T p.Ala177Val Fibronectin type 3 domain	0.365764	0.00478469	Missense	3	4	0	15	0	0
ADAT1	Adenosine deaminase tRNA specific 1	chr18:2893450 G>A c.1579C>T p.Arg527Trp	0.365764	0.00478469	Missense	3	4	0	15	0	0
NUBPL	NUBP iron-sulfur cluster assembly factor, mitochondrial	chr21:42057417 C>G c.172C>G p.Pro58Ala	0.365764	0.00478469	Missense	3	4	0	15	0	0
LOC522174	ABCC4 ATP-binding cassette sub-family C member 4	chr12:71156210 C>T c.2587G>A p.Val863Met	0.365764	0.00478469	Missense	3	4	0	15	0	0
LOC522174	ABCC4 ATP-binding cassette sub-family C member 4	chr12:71156221 G>C c.2576C>G p.Thr859Ser	0.365764	0.00478469	Missense	3	4	0	15	0	0
LOC101906978	TOPORSL topoisomerase I binding, arginine and serine rich like	chr8:93894517 C>T c.1642C>T p.Leu548Phe	0.365764	0.00478469	Missense	3	4	0	15	0	0
LOC112443721	S-antigen protein-like	chr23:43886 C>T c.16G>A p.Glu6Lys	0.365764	0.00478469	Missense	3	4	0	15	0	0
LOC788915	Caspase16	chr25:2584134 C>T c.565C>T p.His189Tyr	0.365764	0.00478469	Missense	3	4	0	15	0	0
BPIFA4	BPI fold containing family A, member 4	chr13:62669267 C>T c.137C>T p.Thr46Met	0.365764	0.00478469	Missense	3	4	0	15	0	0
LOC534913	Mariner-like transposase	chr1:139432362 T>C c.224A>G p.Glu75Gly	0.407504	0.00722394	Missense	3	3	1	13	0	0
LOC534913	Mariner-like transposase	chr1:139432371 A>G c.215T>C p.Val72Ala	0.407504	0.00722394	Missense	3	3	1	13	0	0
FRRS1L	Ferric chelate reductase 1 like	chr8:98722720 G>C c.272C>G p.Ala91Gly	0.507501	0.00103199	Missense	2	4	1	14	0	0
FRRS1L	Ferric chelate reductase 1 like	chr8:98722724 C>A c.268G>T p.Ala90Ser	0.507501	0.00103199	Missense	2	4	1	14	0	0
SNTG2	Syntrophin gamma 2	chr8:112306250 T>G c.203A>C p.Asp68Ala	0.440895	0.00103199	Missense	2	5	0	14	0	0
Carrier, CR
Non-carrier, NCR
