# Supplementary material for: The whole genome sequencing offers insights into the susceptibility to the foot-and-mouth disease virus carrier state
Source: Vet Res. 2026 Jan 3;57:26. doi: 10.1186/s13567-025-01697-4 (PMC12866560; doi:10.1186/s13567-025-01697-4)
Supplement: Supplementary file 14 — Additional file 14. Summary of whole genome sequences mapped to cattle–yak haplotype genomes. [file 13567_2025_1697_MOESM14_ESM.xlsx]

## Sheet: Additional file 14
Additional file 14.Summary of whole genome sequences mapped to cattle-yak (Bos taurus × Bos grunniens) haplotype genomes
sample	Total_bp		Aligned_bp		Rate(%)
	hap1	hap2	hap1	hap2	hap1	hap2
CR1	2919152394	2707900860	2845640268	2668088015	97.48	98.53
CR2	2919152394	2707900860	2837055382	2645466322	97.19	97.69
CR3	2919152394	2707900860	2826878019	2639807577	96.84	97.49
CR4	2919152394	2707900860	2834063281	2642525851	97.09	97.59
CR5	2919152394	2707900860	2847015745	2650452256	97.53	97.88
CR6	2919152394	2707900860	2835546100	2646900360	97.14	97.75
CR7	2919152394	2707900860	2836931817	2647112885	97.18	97.76
NCR1	2919152394	2707900860	2832334247	2662240101	97.03	98.31
NCR2	2919152394	2707900860	2831575563	2641884134	97	97.56
NCR3	2919152394	2707900860	2821172130	2650520070	96.64	97.88
NCR4	2919152394	2707900860	2833479999	2644203212	97.07	97.65
NCR5	2919152394	2707900860	2844706199	2648523740	97.45	97.81
NCR6	2919152394	2707900860	2826173993	2640357904	96.81	97.51
NCR7	2919152394	2707900860	2828079086	2640436682	96.88	97.51
NCR8	2919152394	2707900860	2833805129	2644553533	97.08	97.66
NCR9	2919152394	2707900860	2830536552	2642037658	96.96	97.57
NCR10	2919152394	2707900860	2846053631	2662666685	97.5	98.33
NCR11	2919152394	2707900860	2823270349	2638344588	96.72	97.43
NCR12	2919152394	2707900860	2835017644	2643928243	97.12	97.64
NCR13	2919152394	2707900860	2834442575	2643872112	97.1	97.64
NCR14	2919152394	2707900860	2830966935	2640963487	96.98	97.53
NCR15	2919152394	2707900860	2835960072	2645434383	97.15	97.69
Carrier, CR
Non-carrier, NCR
