# Supplementary material for: The whole genome sequencing offers insights into the susceptibility to the foot-and-mouth disease virus carrier state
Source: Vet Res. 2026 Jan 3;57:26. doi: 10.1186/s13567-025-01697-4 (PMC12866560; doi:10.1186/s13567-025-01697-4)
Supplement: Supplementary file 16 — Additional file 16. Genetic variations extensively identified in carrier individuals based on the cattle reference genome and cattle–yak haplotype genomes. [file 13567_2025_1697_MOESM16_ESM.xlsx]

## Sheet: Additional file 16
Additional file 16. Genetic variations extensively identified in carrier individuals based on the cattle (Bos taurus) reference genome (ARS-USD1.2) and cattle-yak (Bos taurus × Bos grunniens) haplotype genomes
Gene ID	Gene Description	Variant features	Hep 1																													Hep 2
			CR1	CR2	CR3	CR4	CR5	CR6	CR7	NCR1	NCR2	NCR3	NCR4	NCR5	NCR6	NCR7	NCR8	NCR9	NCR10	NCR11	NCR12	NCR13	NCR14	NCR15	Ref_Ref_CR	Alt_Ref_CR	Alt_Alt_CR	Ref_Ref_NCR	Alt_Ref_NCR	Alt_Alt_NCR	p_values	CR1	CR2	CR3	CR4	CR5	CR6	CR7	NCR1	NCR2	NCR3	NCR4	NCR5	NCR6	NCR7	NCR8	NCR9	NCR10	NCR11
LOC783328	OR13C4 olfactory receptor family 13 subfamily C member 4	chr8:94128113 T>C c.237A>G p.Ile79Met TM helix 1	0/0	0/1	0/1	0/1	0/1	0/0	0/1	./.	0/0	0/0	0/0	0/0	0/0	0/0	0/0	0/0	0/0	0/0	0/0	0/0	0/0	0/0	2	5	0	14	0	0	0.002353	0/0	0/1	0/1	0/1	0/1	0/0	0/1	./.	0/0	0/0	0/0	0/0	0/0	0/0	0/0	0/0	0/0	0/0
LOC104968693	OR4P38P olfactory receptor family 4 subfamily P member 38	chr28:195481 T>C c.248T>C p.Leu83Ser	0/1	0/0	0/1	0/0	0/1	0/1	0/0	0/0	0/0	0/0	0/0	0/0	0/0	0/0	0/0	0/0	0/0	0/0	0/0	0/0	0/0	0/0	3	4	0	15	0	0	0.007374	0/1	0/0	0/1	0/0	0/1	0/1	0/0	0/0	0/0	0/0	0/0	0/0	0/0	0/0	0/0	0/0	0/0	0/0
LOC788663	OR2N1QP olfactory receptor family 2 subfamily N member 1Q	chr23:29831504 C>T c.260C>T p.Thr87Met	0/0	0/1	0/0	0/1	0/1	0/0	0/1	0/0	0/0	0/0	0/0	0/0	0/0	0/0	0/0	0/0	0/0	0/0	0/0	0/0	0/0	0/0	3	4	0	15	0	0	0.007374	0/0	0/1	0/0	0/1	0/1	0/0	0/1	0/0	0/0	0/0	0/0	0/0	0/0	0/0	0/0	0/0	0/0	0/0
CTSL	Cathepsin L	chr8:80980066 A>G c.1027A>G p.Asn343Asp	0/1	0/0	0/0	0/0	0/1	0/1	0/1	./.	0/1	0/0	0/0	0/0	0/0	0/0	0/0	0/0	0/0	0/0	0/0	0/0	0/0	0/0	3	4	0	14	0	0	0.0353	0/1	0/0	0/0	0/0	0/1	0/1	0/1	./.	0/1	0/0	0/0	0/0	0/0	0/0	0/0	0/0	0/0	0/0
KIR2DS1	Killer cell immunoglobulin-like receptor, two domains, short cytoplasmic tail, 1	chr18:62755866 G>C c.1048C>G p.His350Asp	0/0	0/1	0/0	0/1	0/0	0/0	0/1	0/0	0/0	0/0	0/0	0/0	0/0	0/0	1/1	0/0	0/0	0/0	0/0	0/0	0/0	0/0	4	3	0	14	0	1	0.3065	0/0	0/1	0/0	0/1	0/0	0/0	0/1	0/0	0/0	0/0	0/1	0/0	0/0	0/0	0/1	0/0	0/0	0/0
NKTR	Natural killer cell triggering receptor	chr22:14775726 C>T c.3703C>T p.Leu1235Phe	0/1	0/0	0/0	0/1	0/0	0/1	0/1	0/0	0/0	0/0	0/0	0/0	0/0	0/0	0/0	0/0	0/0	0/0	0/0	0/0	0/0	0/0	3	4	0	15	0	0	0.007374	0/1	0/0	0/0	0/1	0/0	0/1	0/1	0/0	0/0	0/0	0/0	0/0	0/0	0/0	0/0	0/0	0/0	0/0
HIST1H2AC_1	histone H2A type 1-C	chr23:31828639 C>T c.299G>A p.Arg100His	0/1	0/0	0/0	0/0	0/1	0/1	0/1	0/0	0/0	0/0	0/0	0/0	0/0	0/0	0/0	0/0	0/0	0/0	0/0	0/0	0/1	0/0	3	4	0	14	1	0	0.0295	0/1	0/0	0/0	0/0	0/1	0/1	./.	0/0	0/0	0/0	0/0	0/0	0/0	0/0	0/0	0/0	0/0	0/0
CYLC2	Cylicin-2	chr8:92571638 C>T c.292C>T p.His98Tyr	0/0	0/1	0/1	0/1	0/1	0/0	0/1	0/0	0/0	0/0	0/0	0/0	./.	0/0	0/0	0/0	0/0	0/0	0/0	0/0	0/0	0/0	2	5	0	14	0	0	0.002353	0/0	0/1	0/1	0/1	0/1	0/0	0/1	0/0	0/0	0/0	0/0	0/0	./.	0/0	0/0	0/0	0/0	0/0
IRX3	Iroquois homeobox 3	chr18:22616518 C>A c.988G>T p.Gly330Cys	0/0	0/0	0/0	0/1	0/1	0/1	0/1	0/0	0/0	0/0	0/0	0/0	0/0	0/0	0/0	0/0	./.	0/0	0/0	0/0	0/0	0/0	3	4	0	14	0	0	0.008943	0/0	0/0	0/0	0/1	0/1	0/1	0/1	0/0	0/0	0/0	0/0	0/0	0/0	0/0	0/0	0/0	./.	0/0
DCT	Dopachrome tautomerase	chr12:68970895 G>A c.1255C>T p.Arg419Trp	0/0	0/0	0/1	0/1	0/0	0/1	0/1	0/0	0/0	0/0	0/0	0/0	0/0	0/0	0/0	0/0	0/0	0/0	0/0	0/0	0/0	0/0	3	4	0	15	0	0	0.007374	0/0	0/0	0/1	0/1	0/0	0/1	0/1	0/0	0/0	0/0	0/0	0/0	0/0	0/0	0/0	0/0	0/0	0/0
TRANK1	Tetratricopeptide repeat and ankyrin repeat containing 1	chr22:10683298 G>T c.8053G>T p.Ala2685Ser	0/0	0/1	0/1	0/0	0/0	0/1	0/1	0/0	./.	0/0	0/0	0/0	0/0	0/0	0/0	0/0	0/0	0/0	0/0	0/0	0/0	0/0	3	4	0	14	0	0	0.008943	0/0	0/1	0/1	0/0	0/0	0/1	0/1	0/0	./.	0/0	0/0	0/0	0/0	0/0	0/0	0/0	0/0	0/0
SPTA1	Spectrin alpha, erythrocytic 1	chr3:11067127 C>G c.4774C>G p.Gln1592Glu	0/1	0/1	0/0	0/1	0/0	0/0	0/1	0/0	0/0	0/0	0/0	0/0	0/0	0/0	./.	0/0	0/0	0/0	0/0	0/0	0/0	0/0	3	4	0	14	0	0	0.008943	0/1	0/1	0/0	0/1	0/0	0/0	0/1	0/0	0/0	0/0	0/0	0/0	0/0	0/0	./.	0/0	0/0	0/0
MEGF9	Multiple EGF like domains 9	chr8:110071160 C>A c.731G>T p.Arg244Leu	0/1	0/1	0/1	0/0	0/1	0/0	0/0	0/0	0/0	0/0	0/0	0/0	0/0	0/0	0/0	0/0	0/0	0/0	0/0	0/0	0/0	0/0	3	4	0	15	0	0	0.007374	0/1	0/1	0/1	0/0	0/1	0/0	0/0	0/0	0/0	0/0	0/0	0/0	0/0	0/0	0/0	0/0	0/0	0/0
DCDC2C	Doublecortin domain containing 2C	chr8:110860751 G>A c.1294C>T p.Arg432Trp	0/0	0/1	0/0	0/1	0/0	0/1	0/1	0/0	0/0	0/0	0/0	0/0	0/0	0/0	0/0	0/0	0/0	0/0	0/0	0/0	0/0	0/0	3	4	0	15	0	0	0.007374	0/0	0/1	0/0	0/1	0/0	0/1	0/1	0/0	0/0	0/0	0/0	0/0	0/0	0/0	0/0	0/0	0/0	0/0
LOC529969	PRAME family member 8	chr16:54219623 G>A c.781C>T p.Arg261Cys	0/1	0/0	0/1	0/0	0/1	0/0	0/1	0/0	0/0	0/0	0/0	0/0	0/0	0/0	0/0	0/0	0/0	0/0	0/0	0/0	0/0	./.	3	4	0	14	0	0	0.008943	0/1	0/0	0/1	0/0	0/1	0/0	0/1	0/0	0/0	0/0	0/0	0/0	0/0	0/0	0/0	0/0	0/0	0/0
EFCAB13	EF-hand calcium binding domain 13	chr19:46523908 A>G c.2386A>G p.Arg796Gly	0/0	0/0	0/1	0/1	0/1	0/0	0/1	0/0	0/0	0/0	0/0	0/0	0/0	0/0	0/0	0/0	0/0	0/0	0/0	0/0	0/0	0/0	3	4	0	15	0	0	0.007374	0/0	0/0	1/0	1/0	./.	0/0	1/0	0/0	0/0	0/0	0/0	0/0	0/0	0/0	0/0	0/0	0/0	0/0
IL5RA	Interleukin 5 receptor subunit alpha	chr22:23211922 C>T c.530C>T p.Ala177Val Fibronectin type 3 domain	0/0	0/1	0/0	0/1	0/0	0/1	0/1	0/0	0/0	0/0	0/0	0/0	0/0	0/0	0/0	0/0	0/0	0/0	0/0	0/0	0/0	0/0	3	4	0	15	0	0	0.007374	0/0	0/1	0/0	0/1	0/0	0/1	0/1	0/0	0/0	0/0	0/0	0/0	0/0	0/0	0/0	0/0	0/0	0/0
ADAT1	Adenosine deaminase tRNA specific 1	chr18:2893450 G>A c.1579C>T p.Arg527Trp	0/1	0/0	0/0	0/1	0/1	0/1	0/0	0/0	0/0	0/0	0/0	0/0	0/0	0/0	0/0	0/0	0/0	0/0	0/0	0/0	0/0	0/0	3	4	0	15	0	0	0.007374	0/1	0/0	0/0	0/1	0/1	0/1	0/0	0/0	0/0	0/0	0/0	0/0	0/0	0/0	0/0	0/0	0/0	0/0
LOC101906978	TOPORSL topoisomerase I binding, arginine and serine rich like	chr8:93894517 C>T c.1642C>T p.Leu548Phe	0/0	0/0	0/1	0/1	0/0	0/1	0/1	./.	0/0	0/0	0/0	0/0	0/0	0/0	0/0	0/0	0/0	0/0	0/0	0/0	0/0	0/0	3	4	0	14	0	0	0.008943	0/0	0/0	0/1	0/1	0/0	0/1	0/1	./.	0/0	0/0	0/0	0/0	0/0	0/0	0/0	0/0	0/0	0/0
LOC788915	Caspase16	chr25:2584134 C>T c.565C>T p.His189Tyr	0/0	0/1	0/0	0/1	0/1	0/1	0/0	0/0	0/0	0/0	0/0	0/0	0/0	0/0	0/0	0/0	0/0	0/0	0/0	0/0	0/0	0/0	3	4	0	15	0	0	0.007374	0/0	0/1	0/0	0/1	0/1	0/1	0/0	0/0	0/0	0/0	0/0	0/0	0/0	0/0	0/0	0/0	0/0	0/0
BPIFA4	BPI fold containing family A, member 4	chr13:62669267 C>T c.137C>T p.Thr46Met	0/0	0/0	0/1	0/1	0/1	0/1	0/0	0/0	0/0	0/0	0/0	0/0	0/0	0/0	0/0	0/0	0/0	0/0	0/0	0/0	0/0	0/0	3	4	0	15	0	0	0.007374	0/0	0/0	0/1	0/1	0/1	0/1	0/0	0/0	0/0	0/0	0/0	0/0	0/0	0/0	0/0	0/0	0/0	0/0
FRRS1L	Ferric chelate reductase 1 like	chr8:98722724 C>A c.268G>T p.Ala90Ser	0/1	0/1	0/0	0/1	0/1	0/1	0/0	0/0	0/0	./.	0/0	0/0	0/0	0/0	0/0	0/0	0/0	0/0	0/0	0/0	0/0	0/0	2	5	0	14	0	0	0.0005725	0/1	0/1	0/0	0/1	0/1	1/1	0/0	0/0	0/0	./.	0/0	0/0	0/0	0/0	0/0	0/0	0/0	0/0
SNTG2	Syntrophin gamma 2	chr8:112306250 T>G c.203A>C p.Asp68Ala	0/1	0/1	0/0	0/1	0/1	0/0	0/1	0/0	0/0	0/0	0/0	0/0	./.	0/0	0/0	0/0	0/0	0/0	0/0	0/0	0/0	0/0	2	5	0	14	0	0	0.002353	0/1	0/1	0/0	0/1	0/1	0/0	0/1	0/0	0/0	0/0	0/0	0/0	./.	0/0	0/0	0/0	0/0	0/0
NUBPL	NUBP iron-sulfur cluster assembly factor, mitochondrial	chr21:42057417 C>G c.172C>G p.Pro58Ala	0/1	0/0	0/1	0/0	0/1	0/0	0/1	0/0	0/0	0/0	0/0	0/0	0/0	0/0	0/0	0/0	0/0	./.	0/0	0/0	0/0	0/0	3	4	0	14	0	0	0.008943	1/0	0/0	1/0	0/0	1/0	0/0	1/0	0/0	0/0	0/0	0/0	0/0	0/0	0/0	0/0	0/0	0/0	1/0
0/0: Ref_Ref
0/1: Ref_Alt
1/1: Alt_Alt
./.: not detected
Carrier, CR
Non-carrier, NCR
[truncated: 11 more columns]
