# Supplementary material for: The whole genome sequencing offers insights into the susceptibility to the foot-and-mouth disease virus carrier state
Source: Vet Res. 2026 Jan 3;57:26. doi: 10.1186/s13567-025-01697-4 (PMC12866560; doi:10.1186/s13567-025-01697-4)
Supplement: Supplementary file 17 — Additional file 17. Genetic variations exclusively identified in carrier individuals based on cattle–yak haplotype genomes. [file 13567_2025_1697_MOESM17_ESM.xlsx]

## Sheet: Additional file 17
Additional file 17. Genetic variations exclusively identified in carrier individuals based on cattle-yak (Bos taurus × Bos grunniens) haplotype genomes
Gene ID	Gene Description	Variant features	Hep1																												Hep2
			CR1	CR2	CR3	CR4	CR5	CR6	CR7	NCR1	NCR2	NCR3	NCR4	NCR5	NCR6	NCR7	NCR8	NCR9	NCR10	NCR11	NCR12	NCR13	NCR14	NCR15	Ref_Ref_CR	Alt_Ref_CR	Alt_Alt_CR	Ref_Ref_NCR	Alt_Ref_NCR	Alt_Alt_NCR	CR1	CR2	CR3	CR4	CR5	CR6	CR7	NCR1	NCR2	NCR3	NCR4	NCR5	NCR6	NCR7	NCR8	NCR9	NCR10	NCR11	NCR12
LOC618140	olfactory receptor 2J3	chr23:29831504 C>T c.260C>T p.Thr87Met	0/0	0/1	0/0	0/1	0/1	0/0	0/1	0/0	0/0	0/0	0/0	0/0	0/0	0/0	0/0	0/0	0/0	0/0	0/0	0/0	0/0	0/0	3	4	0	15	0	0	0/0	0/1	0/0	0/1	0/1	0/0	0/1	0/0	0/0	0/0	0/0	0/0	0/0	0/0	0/0	0/0	0/0	0/0	0/0
LOC100297284	olfactory receptor family 4 subfamily P member 39	chr28:195481 T>C c.248T>C p.Leu83Ser	0/1	0/0	0/1	0/0	0/1	0/1	0/0	0/0	0/0	0/0	0/0	0/0	0/0	0/0	0/0	0/0	0/0	0/0	0/0	0/0	0/0	0/0	3	4	0	15	0	0	0/1	0/0	0/1	0/0	0/1	0/1	0/0	0/0	0/0	0/0	0/0	0/0	0/0	0/0	0/0	0/0	0/0	0/0	0/0
LOC618052	olfactory receptor family 2 subfamily B member 4	chr23:29424616 T>C c.945A>G p.Ter315Trp	1/1	0/0	0/1	0/0	0/0	0/1	0/0	0/0	0/0	0/0	0/0	0/0	./.	0/0	0/0	0/0	0/0	0/0	0/0	0/0	0/0	0/0	4	2	1	14	0	0	1/1	0/0	0/1	0/0	0/0	0/1	0/0	0/0	0/0	0/0	0/0	0/0	./.	0/0	0/0	0/0	0/0	0/0	0/0
LOC618052	olfactory receptor family 2 subfamily B member 4	chr23:29424620 C>T c.941G>A p.Arg314Lys	1/1	0/0	0/1	0/0	0/0	0/1	0/0	0/0	0/0	0/0	0/0	0/0	./.	0/0	0/0	0/0	0/0	0/0	0/0	0/0	0/0	0/0	4	2	1	14	0	0	1/1	0/0	0/1	0/0	0/0	0/1	0/0	0/0	0/0	0/0	0/0	0/0	./.	0/0	0/0	0/0	0/0	0/0	0/0
LOC784614	olfactory receptor family 2 subfamily H member 4	chr23:29612686 G>A c.484C>T p.Gln162*	0/0	1/1	0/0	0/0	0/1	0/0	0/1	./.	0/0	0/0	0/0	0/0	0/0	0/0	0/0	0/0	0/0	0/0	0/0	0/0	0/0	0/0	4	2	1	14	0	0	0/0	1/1	0/0	0/0	0/1	0/0	0/1	./.	0/0	0/0	0/0	0/0	0/0	0/0	0/0	0/0	0/0	0/0	0/0
ZNF74	zinc finger protein 74	chr17:72546133 C>T c.697G>A p.Gly233Ser C2H2 type domain	1/1	0/0	0/0	0/1	0/0	0/0	0/1	0/0	0/0	0/0	0/0	0/0	0/0	0/0	0/0	0/0	0/0	0/0	0/0	./.	0/0	0/0	4	2	1	14	0	0	1/1	0/0	0/0	0/1	0/0	0/0	0/1	0/0	0/0	0/0	0/0	0/0	0/0	0/0	0/0	0/0	0/0	0/0	0/0
ZNF114	zinc finger protein 114	chr18:55000951 A>T c.131A>T p.Asp44Val KRAB domain	0/1	0/1	0/1	0/0	0/0	0/1	0/0	0/0	0/0	0/0	0/0	0/0	0/0	0/0	0/0	0/0	0/0	0/0	0/0	0/0	0/0	0/0	3	4	0	15	0	0	0/1	0/1	0/1	0/0	0/0	0/1	0/0	0/0	0/0	0/0	0/0	0/0	0/0	0/0	0/0	0/0	0/0	0/0	0/0
ZNF213	zinc finger protein 213	chr25:2584134 C>T c.565C>T p.His189Tyr	0/0	0/1	0/0	0/1	0/1	0/1	0/0	0/0	0/0	0/0	0/0	0/0	0/0	0/0	0/0	0/0	0/0	0/0	0/0	0/0	0/0	0/0	3	4	0	15	0	0	0/0	0/1	0/0	0/1	0/1	0/1	0/0	0/0	0/0	0/0	0/0	0/0	0/0	0/0	0/0	0/0	0/0	0/0	0/0
TCOF1	treacle ribosome biogenesis factor 1	chr7:61721771 C>T c.1349C>T p.Ala450Val	1/1	0/0	0/0	0/1	0/1	0/0	0/0	0/0	0/0	0/0	0/0	0/0	0/0	0/0	0/0	0/0	0/0	0/0	0/0	0/0	0/0	0/0	4	2	1	15	0	0	1/1	0/0	0/0	0/1	0/1	0/0	0/0	0/0	0/0	0/0	0/0	0/0	0/0	0/0	0/0	0/0	0/0	0/0	0/0
MDH1B	malate dehydrogenase 1B	chr2:95032742 A>G c.1517T>C p.Met506Thr	0/0	0/1	0/0	0/0	0/1	1/1	0/0	0/0	0/0	0/0	0/0	0/0	0/0	0/0	0/0	0/0	0/0	0/0	0/0	0/0	0/0	0/0	4	2	1	15	0	0	0/0	0/1	0/0	0/0	0/1	1/1	0/0	0/0	0/0	0/0	0/0	0/0	0/0	0/0	0/0	0/0	0/0	0/0	0/0
LOC519145	galactosidase beta 1 like 2	chr15:83669624 G>A c.1537G>A p.Asp513Asn	0/0	0/1	0/0	0/0	0/1	0/0	1/1	0/0	0/0	./.	0/0	0/0	0/0	0/0	0/0	0/0	0/0	0/0	0/0	0/0	0/0	0/0	4	2	1	14	0	0	0/0	0/1	0/0	0/0	0/1	0/0	1/1	0/0	0/0	./.	0/0	0/0	0/0	0/0	0/0	0/0	0/0	0/0	0/0
CEP120	centrosomal protein 120	chr7:30367398 A>C c.301A>C p.Thr101Pro	0/0	0/0	0/0	0/0	0/1	0/1	1/1	0/0	0/0	0/0	0/0	0/0	0/0	0/0	0/0	0/0	0/0	0/0	0/0	0/0	0/0	0/0	4	2	1	15	0	0	0/0	0/0	0/0	0/0	0/1	0/1	1/1	0/0	0/0	0/0	0/0	0/0	0/0	0/0	0/0	0/0	0/0	0/0	0/0
DCDC2C	doublecortin domain containing 2C	chr8:110928409 A>G c.1153T>C p.Phe385Leu	0/0	0/1	1/1	0/1	0/0	0/0	0/0	0/0	0/0	0/0	0/0	0/0	0/0	0/0	0/0	0/0	0/0	0/0	0/0	0/0	0/0	0/0	4	2	1	15	0	0	0/0	0/1	1/1	0/1	0/0	0/0	0/0	0/0	0/0	0/0	0/0	0/0	0/0	0/0	0/0	0/0	0/0	0/0	0/0
IRX6	iroquois homeobox 6	chr18:23610004 C>A c.723C>A p.Asp241Glu	0/1	0/1	0/0	0/1	0/0	0/0	0/1	0/0	0/0	0/0	0/0	0/0	0/0	0/0	0/0	0/0	0/0	0/0	0/0	0/0	0/0	0/0	3	4	0	15	0	0	0/1	0/1	0/0	0/1	0/0	0/0	0/1	0/0	0/0	0/0	0/0	0/0	0/0	0/0	0/0	0/0	0/0	0/0	0/0
NEK5	NIMA related kinase 5	chr12:21459700 G>T c.928C>A p.Leu310Ile	0/0	0/0	0/0	1/1	0/1	0/1	0/0	0/0	0/0	0/0	./.	0/0	0/0	0/0	0/0	0/0	0/0	0/0	0/0	0/0	0/0	0/0	4	2	1	14	0	0	0/0	0/0	0/0	1/1	0/1	0/1	0/0	0/0	0/0	0/0	./.	0/0	0/0	0/0	0/0	0/0	0/0	0/0	0/0
LAMB3	laminin subunit beta 3	chr16:73715351 G>A c.1136C>T p.Ala379Val	1/1	0/0	0/0	0/0	0/0	0/1	1/1	0/0	./.	0/0	0/0	0/0	0/0	0/0	0/0	0/0	0/0	0/0	0/0	0/0	0/0	0/0	4	1	2	14	0	0	1/1	0/0	0/0	0/0	0/0	0/1	1/1	0/0	./.	0/0	0/0	0/0	0/0	0/0	0/0	0/0	0/0	0/0	0/0
SEC31A	SEC31 homolog A, COPII coat complex component	chr6:97671774 C>T c.2641G>A p.Val881Ile	0/0	0/0	0/0	0/0	0/1	1/1	0/1	0/0	0/0	0/0	0/0	0/0	0/0	0/0	0/0	0/0	0/0	0/0	0/0	0/0	0/0	0/0	4	2	1	15	0	0	0/0	0/0	0/0	0/0	0/1	1/1	0/1	0/0	0/0	0/0	0/0	0/0	0/0	0/0	0/0	0/0	0/0	0/0	0/0
PAQR4	progestin and adipoQ receptor family member 4	chr25:2375165 G>A c.1252G>A p.Val418Ile	0/0	1/1	0/0	0/0	0/1	0/1	0/0	0/0	0/0	0/0	0/0	0/0	0/0	0/0	0/0	0/0	0/0	0/0	0/0	0/0	./.	0/0	4	2	1	14	0	0	0/0	1/1	0/0	0/0	0/1	0/1	0/0	0/0	0/0	0/0	0/0	0/0	0/0	0/0	0/0	0/0	0/0	0/0	0/0
LOC100139663	acyl-protein thioesterase 1-like	chr9:23352163 C>A c.6G>T p.Glu2Asp	0/0	0/0	0/0	0/0	1/1	0/0	1/1	0/0	0/0	0/0	0/0	0/0	0/0	0/0	0/0	0/0	0/0	0/0	0/0	0/0	0/0	0/0	5	0	2	15	0	0	0/0	0/0	0/0	0/0	1/1	0/0	1/1	0/0	0/0	0/0	0/0	0/0	0/0	0/0	0/0	0/0	0/0	0/0	0/0
LOC404051	serpin peptidase inhibitor, clade B (ovalbumin), member 6-like	chr23:50772887 c.766G>A p.Ala256Thr	0/0	0/1	0/0	1/1	0/1	0/0	0/0	0/0	0/0	0/0	0/0	0/0	0/0	0/0	0/0	0/0	0/0	0/0	0/0	0/0	0/0	0/0	4	2	1	15	0	0	0/0	0/1	0/0	1/1	0/1	0/0	0/0	0/0	0/0	0/0	0/0	0/0	0/0	0/0	0/0	0/0	0/0	0/0	0/0
ENDOV	endonuclease V	chr19:52108779 C>A c.401G>T p.Arg134Leu	0/1	0/0	0/0	0/1	0/1	0/1	0/0	0/0	0/0	0/0	0/0	0/0	0/0	0/0	0/0	0/0	0/0	0/0	./.	0/0	0/0	0/0	3	4	0	14	0	0	0/1	0/0	0/0	0/1	0/1	0/1	0/0	0/0	0/0	0/0	0/0	0/0	0/0	0/0	0/0	0/0	0/0	0/0	./.
GOLGA5	golgin A5	chr21:57501426 T>G c.1945+2T>G p.NA	0/0	0/0	0/0	0/1	0/1	0/1	0/1	0/0	0/0	0/0	0/0	0/0	0/0	0/0	0/0	0/0	0/0	0/0	./.	0/0	0/0	0/0	3	4	0	14	0	0	0/0	0/0	0/0	0/1	0/1	0/1	0/1	0/0	0/0	0/0	0/0	0/0	0/0	0/0	0/0	0/0	0/0	0/0	./.
DNAJC4	DnaJ heat shock protein family (Hsp40) member C4	chr29:42532517 A>G c.91A>G p.Thr31Ala	0/0	0/0	0/1	0/0	1/1	0/1	0/0	0/0	0/0	0/0	0/0	0/0	0/0	0/0	0/0	./.	0/0	0/0	0/0	0/0	0/0	0/0	4	2	1	14	0	0	0/0	0/0	0/1	0/0	1/1	0/1	0/0	0/0	0/0	0/0	0/0	0/0	0/0	0/0	0/0	./.	0/0	0/0	0/0
LOC508459	adhesion G protein-coupled receptor E1	chr7:17562501 G>A c.4447C>T p.Arg1483Trp	0/1	0/0	1/1	0/1	0/0	0/0	0/0	0/0	0/0	0/0	0/0	0/0	0/0	0/0	0/0	0/0	0/0	0/0	0/0	0/0	0/0	0/0	4	2	1	15	0	0	0/1	0/0	1/1	0/1	0/0	0/0	0/0	0/0	0/0	0/0	0/0	0/0	0/0	0/0	0/0	0/0	0/0	0/0	0/0
RGMB	repulsive guidance molecule BMP co-receptor b	chr7:98017567 G>A c.320G>A p.Arg107Gln	0/0	1/1	0/0	0/0	0/1	0/0	0/1	0/0	0/0	0/0	0/0	0/0	0/0	0/0	0/0	0/0	0/0	0/0	0/0	0/0	0/0	0/0	4	2	1	15	0	0	0/0	1/1	0/0	0/0	0/1	0/0	0/1	0/0	0/0	0/0	0/0	0/0	0/0	0/0	0/0	0/0	0/0	0/0	0/0
INPP5D	inositol polyphosphate-5-phosphatase D	chr3:112924459 C>T c.2927C>T p.Thr976Ile	0/1	1/1	0/0	0/1	0/0	0/0	0/0	0/0	0/0	0/0	0/0	0/0	0/0	0/0	0/0	0/0	0/0	0/0	0/0	0/0	0/0	./.	4	2	1	14	0	0	0/1	1/1	0/0	0/1	0/0	0/0	0/0	0/0	0/0	0/0	0/0	0/0	0/0	0/0	0/0	0/0	0/0	0/0	0/0
SIGLEC11	sialic acid binding Ig like lectin 11	chr18:56285572 C>G c.736C>G p.Pro246Ala	0/0	0/0	1/1	0/1	0/1	0/0	0/0	0/0	0/0	0/0	0/0	0/0	0/0	0/0	0/0	0/0	0/0	./.	0/0	0/0	0/0	0/0	4	2	1	14	0	0	0/0	0/0	1/1	0/1	0/1	0/0	0/0	0/0	0/0	0/0	0/0	0/0	0/0	0/0	0/0	0/0	0/0	./.	0/0
LOC101906978	topoisomerase I binding, arginine and serine rich like	chr8:93894428 G>A c.1553G>A p.Arg518Gln	0/0	0/0	0/1	0/1	0/0	0/1	0/1	./.	0/0	0/0	0/0	0/0	0/0	0/0	0/0	0/0	0/0	0/0	0/0	0/0	0/0	0/0	3	4	0	14	0	0	0/0	0/0	0/1	0/1	0/0	0/1	0/1	./.	0/0	0/0	0/0	0/0	0/0	0/0	0/0	0/0	0/0	0/0	0/0
TRIM15	tripartite motif containing 15	chr23:28811208 C>T c.424G>A p.Asp142Asn	0/0	0/1	0/1	0/0	1/1	0/0	0/0	0/0	0/0	0/0	0/0	0/0	0/0	./.	0/0	0/0	0/0	0/0	0/0	0/0	0/0	0/0	4	2	1	14	0	0	0/0	0/1	0/1	0/0	1/1	0/0	0/0	0/0	0/0	0/0	0/0	0/0	0/0	./.	0/0	0/0	0/0	0/0	0/0
CACNA2D3	calcium voltage-gated channel auxiliary subunit alpha2delta 3	chr22:46062416 G>A c.767G>A p.Arg256Gln	0/1	0/0	0/1	0/0	0/0	0/0	1/1	0/0	0/0	0/0	0/0	0/0	0/0	0/0	0/0	0/0	0/0	0/0	0/0	0/0	0/0	0/0	4	2	1	15	0	0	0/1	0/0	0/1	0/0	0/0	0/0	1/1	0/0	0/0	0/0	0/0	0/0	0/0	0/0	0/0	0/0	0/0	0/0	0/0
LOC517901	thyrotropin-releasing hormone receptor-like	chr18:13810032 C>T c.1408G>A p.Ala470Thr	0/1	0/0	0/1	0/0	0/0	0/0	1/1	0/0	0/0	0/0	0/0	0/0	0/0	0/0	0/0	0/0	0/0	0/0	./.	0/0	0/0	0/0	4	2	1	14	0	0	0/1	0/0	0/1	0/0	0/0	0/0	1/1	0/0	0/0	0/0	0/0	0/0	0/0	0/0	0/0	0/0	0/0	0/0	./.
0/0: Ref_Ref
0/1: Ref_Alt
1/1: Alt_Alt
./.: not detected
Carrier, CR
Non-carrier, NCR
[truncated: 9 more columns]
